# Supplementary material for: Secondary metabolites of the invasive tree, Callery pear (Pyrus calleryana), provide support for the empty niche theory of invasion
Source: PLoS One. 2025 Jul 24;20(7):e0327841. doi: 10.1371/journal.pone.0327841 (PMC12289043; doi:10.1371/journal.pone.0327841)
Supplement: S1 Table — Secondary metabolite compounds identified with UHP liquid chromatography/mass spectrometry and processed using Compound Discoverer (Version 3.2). Compounds were then annotated with online and in-house accurate mass libraries (ChemSpider, etc.) and MSn mass spectral libraries (mzCloud, mzVault with in-house and public databases) and compared to authentic reference standards using the same instrument method to obtain accurate mass, MS2 fragmentation, and retention time matches. (CSV) [file pone.0327841.s001.csv]

Confidence Level	Level Description	Count	Percent Coverage
Level 1	Level 1 requires authentic reference standard for verification of metabolite ID	78	3.32%
Level 2	Level 2 requires an MS2 or MS3 match in a mass spectral library (mzVault, mzCloud)	131	5.57%
Level 3	Level 3 requires data from MS2 or MS3 confirming relation to a tentative structure(s)	92	3.91%
Level 4	Level 4 requires accurate mass data from MS1 for molacular formula prediction	1861	79.12%
Level 5	Level 5 has no predicted molecular formula	10	0.43%
ISF	In-source fragmentation	180
Total	Total mass features	2352
									Non-Normalized Peak Areas
Tags	Name	PubChem CID	Molecular Formula	Unique Place Holder (accurate mass_retention time)	Calc. MW	RT [min]	Annot. DeltaMass [ppm]	Area (Max.)	Area: p_Hartshorn_Tree_Sample_100.raw (F11)	Area: p_Hartshorn_Tree_Sample_096.raw (F12)	Area: p_Hartshorn_Tree_Sample_061.raw (F16)	Area: p_Hartshorn_Tree_Sample_076.raw (F21)	Area: p_Hartshorn_Tree_Sample_075.raw (F22)	Area: p_Hartshorn_Tree_Sample_079.raw (F30)	Area: p_Hartshorn_Tree_Sample_080.raw (F32)	Area: p_Hartshorn_Tree_Sample_072.raw (F33)	Area: p_Hartshorn_Tree_Sample_097.raw (F38)	Area: p_Hartshorn_Tree_Sample_099.raw (F39)	Area: p_Hartshorn_Tree_Sample_077.raw (F43)	Area: p_Hartshorn_Tree_Sample_074.raw (F46)	Area: p_Hartshorn_Tree_Sample_098.raw (F49)	Area: p_Hartshorn_Tree_Sample_078.raw (F51)	Area: p_Hartshorn_Tree_Pooled_QC_3.raw (F7)	Area: p_Hartshorn_Tree_Pooled_QC_4.raw (F8)	Area: p_Hartshorn_Tree_IS_Blank_3.raw (F9)	Area: p_Hartshorn_Tree_Pooled_QC_5.raw (F20)	Area: p_Hartshorn_Tree_Pooled_QC_6.raw (F31)	Area: p_Hartshorn_Tree_Pooled_QC_7.raw (F42)	Area: p_Hartshorn_Tree_Pooled_QC_8.raw (F53)	Area: p_Hartshorn_Tree_Sample_087.raw (F14)	Area: p_Hartshorn_Tree_Sample_067.raw (F15)	Area: p_Hartshorn_Tree_Sample_065.raw (F17)	Area: p_Hartshorn_Tree_Sample_062.raw (F18)	Area: p_Hartshorn_Tree_Sample_086.raw (F25)	Area: p_Hartshorn_Tree_Sample_064.raw (F27)	Area: p_Hartshorn_Tree_Sample_068.raw (F34)	Area: p_Hartshorn_Tree_Sample_066.raw (F44)	Area: p_Hartshorn_Tree_Sample_063.raw (F45)	Area: p_Hartshorn_Tree_Sample_083.raw (F48)	Area: p_Hartshorn_Tree_Sample_070.raw (F50)	Area: p_Hartshorn_Tree_Sample_071.raw (F10)	Area: p_Hartshorn_Tree_Sample_084.raw (F13)	Area: p_Hartshorn_Tree_Sample_081.raw (F19)	Area: p_Hartshorn_Tree_Sample_082.raw (F23)	Area: p_Hartshorn_Tree_Sample_088.raw (F24)	Area: p_Hartshorn_Tree_Sample_090.raw (F26)	Area: p_Hartshorn_Tree_Sample_095.raw (F28)	Area: p_Hartshorn_Tree_Sample_094.raw (F29)	Area: p_Hartshorn_Tree_Sample_069.raw (F35)
Level 1; Standards MSn and RT;Cross-Verified	1-Caffeoylquinic acid	10155076	C16 H18 O9	354.095_5.39	354.09549	5.399	1.14	172804264.2	94640099.6	120751177.1	74647162.86	104508737.3	83664013.72	84357066.55	64886447.04	75223162.92	57783677.05	91022150.88	100812725.6	172804264.2	91639908.08	69694877.95	45375262.57	44838223.47	29641.93774	51176770.5	48719420.67	49307245.25	49030792.81	20014903.94	11102971.54	17218507.25	8616375.007	21447318.98	10382040	11059823.32	13721329.47	7656390.656	16360438.53	8167138.529	573165.1856	236316.2022	283152.4888	320578.6559	365799.6522	431821.5336	242657.7413	311535.184	308390.887
Level 1; Standards MSn and RT;Cross-Verified	2''-acetylastragalin	52952531	C24 H18 N4 O8	490.112_8.41	490.11226	8.414	-0.42	597326006	179729.0046	289577.7295	205408.6381	215999.9202	162909.5282	114109.1471	183848.8249	479922.0662	222000.9523	208351.2727	152901.9429	166569.3949	153113.8774	138845.2137	70841458.28	71101059.11	24784.48031	73995945.91	76490802.21	74177386.26	77114870.14	294874672.7	132114567.8	111499659	92892036.72	288712184.7	52291730.94	166503285.7	234624335.8	277749113.4	597326006	454307274.5	1877771.599	718488.0716	2110209.751	2350989.453	764298.3486	1130191.029	1161138.88	45394.84797	1607462.154
Level 1; Standards MSn and RT;Cross-Verified	2''-acetylastragalin	52952531	C24 H18 N4 O8	490.112_8.65	490.11211	8.651	-0.72	262530793.2	96118.44955	95402.86358	110782.2695	50747.14654	74231.88687	53980.3974	137726.5896	214817.2397	50639.78117	55148.91075	67073.9595	59657.95122	80025.76805	100782.8403	59733910.03	60693423.42	27505.13345	74496667.19	69250053.05	77002846.58	66081956.28	122452082.9	155746931.1	219897599	221721951.4	148531932.7	100320371.2	125777949.6	262530793.2	254900278.2	242206667.4	194211643.7	53358.13673	172545.1447	83783.2308	472033.0641	40488.65189	43355.77403	40861.38512	37893.44378	387566.3663
Level 1; Standards MSn and RT;Cross-Verified	5-O-Caffeoylshikimic acid	5281762�	C16 H16 O8	336.084_6.68	336.08474	6.686	0.67	42125177.56	20109944.16	14580457.42	11592479.14	16201773.43	18001765.04	5781513.325	10957382.23	1557956.487	9715753.781	18762119.79	13632575.6	20617616.59	13744297.42	9081457.744	8233124.029	8659333.714	23791.7861	9268365.468	9355744.724	9644064.161	9296874.708	1920056.95	1574458.274	3387778.75	1990628.807	2132371.177	630331.5855	1315870.253	2851118.392	1236614.611	3114318.662	3082372.556	2387639.012	2583648.283	4114926.839	2800237.534	42125177.56	2189759.08	2077961.115	1992375.392	3603779.922
Level 1; Standards MSn and RT;Cross-Verified	5-O-Feruloylquinic acid	9799386	C17 H20 O9	368.11_7.27	368.11093	7.278	0.53	85386868.15	2015249.737	577314.3777	2717501.843	2976987.356	776621.5954	968795.1037	1250307.856	2031080.675	2291263.373	2528781.634	595052.0936	3027947.8	1702053.358	827953.2187	13388234.58	12064236.99	36650.42943	13968131.04	13730560.48	12900158.91	14264831.65	3365635.516	4533887.005	3604999.019	2860208.406	2501929.123	3105174.613	3871686.793	5755548.532	3895280.225	5123136.545	3719541.866	10631248.98	32086369.02	11213744.66	17684453.04	49516142.36	7378980.959	18374130.21	6561351.048	11428880.19
Level 1; Standards MSn and RT;Cross-Verified	5-O-Feruloylquinic acid	9799386	C17 H20 O9	368.111_6.9	368.11107	6.903	0.91	199760266.8	148461031.1	183467150	130060806.8	155634673.3	119223100.2	115514293.2	123743809.9	62351498.66	83728712.83	146380649.7	99572156.76	199760266.8	89229501.93	114349117.5	78265115.41	77525015.15	28242.40157	79942290.14	81199467.37	82372693.21	81651152.56	27584776.01	39594488.26	48060613.26	28797365.63	35968366.61	19244118.15	31295734.03	49787601.35	31379899.21	51219138.27	68402235.15	48161552.19	35520902.71	14331981.33	24437735.3	22108195.55	67633136.68	25723341.17	40411126.81	13001369.31
Level 1; Standards MSn and RT;Cross-Verified	6,7-Dihydroxycoumarin	5281416	C9 H6 O4	178.026_6.69	178.0267	6.696	0.51	12264423.85	5960869.744	8349976.751	10034019.7	7839660.015	12264423.85	4276340.219	10804676.62	93746.88923	1389448.654	8008746.174	5162630.646	10102377.52	6255077.164	6715675.919	2260958.979	2680141.238	24093.15583	2547554.872	2841574.854	2741970.561	2743508.744	121755.3957	115041.3604	124293.6873	100535.4236	111416.8204	49169.53465	363127.5107	144452.3189	146639.82	114183.8607	112089.3165	83383.61264	344059.9432	127689.789	22366.40248	174480.2991	89302.29728	105938.064	84611.0772	113849.808
Level 1; Standards MSn and RT;Cross-Verified	6,7-Dihydroxycoumarin	5281416	C9 H6 O4	178.026_6.27	178.0267	6.275	0.52	3204489.882	1634231.523	2764635.964	2738297.748	2834678.479	3204489.882	2134520.049	2913578.987	1342222.216	1841535.432	1885893.921	2050041.909	1625287.707	2236622.895	3185409.013	1364955.585	1336411.815	20258.65126	1461039.46	1495086.09	1398097.578	1441144.43	613243.5681	306808.4951	415268.3945	260603.3921	573506.4269	178629.9655	244421.0162	590655.1334	372175.2719	542047.9186	365751.3839	735094.3934	419681.6668	952201.195	841220.8582	695420.4362	1244658.808	773902.0468	549525.8779	371070.224
Level 1; Standards MSn and RT;Cross-Verified	Afzelin	5316673�	C21 H20 O10	432.105_8.31	432.10598	8.319	0.77	78022526.97	482750.3567	1330708.544	276781.8204	1192880.066	423393.772	777834.0687	928544.3549	113539.6632	417854.3221	536319.8046	528093.5765	452965.2189	600402.0646	735900.3663	17737642.18	12108836.6	34572.90941	13124222.39	14719435.11	14336624.64	13578919.21	16531998.35	34077941.87	48713901.91	39378001.88	32226420.51	20149410.31	17139875	60500460.9	43842218.49	67275876.19	78022526.97	3564523.798	1992084.65	1755475.838	4663577.665	3029028.759	2361037.227	3318800.354	1034814.848	3302992.585
Level 1; Standards MSn and RT;Cross-Verified	Afzelin	5316673�	C21 H20 O10	432.106_8.48	432.10611	8.484	1.08	10064919.16	57949.9066	121818.9771	57055.06291	178877.9518	46272.62329	60260.81425	133569.6156	36020.24916	92503.40809	47227.73421	54382.85124	104255.9592	77507.79334	50051.03706	1783219.313	1957025.367	12076.06756	2016030.031	1918232.419	1867204.141	1970638.204	5301464.292	5036702.554	7295458.3	6831636.517	5608851.977	2784547.966	3263151.859	10064919.16	5185910.667	9911703.932	9247921.248	36695.79759	25085.25158	131878.8382	109863.8668	94804.37584	58765.49652	121607.5553	82590.53014	99105.73556
Level 1; Standards MSn and RT;Cross-Verified	Apigenin	5280443�	C15 H10 O5	270.053_10.14	270.05322	10.149	1.49	202108441.1	32101332.85	117272280	24349082.05	126679402.4	58979586.82	75340412.64	202108441.1	215764.6493	10604854.53	58907233.53	58149395.07	92444622.79	104090720.5	50900738.27	35693409.34	36828857.45	42898.33044	38258478.6	38988240.75	40571147.69	40093486.29	42007.17299	79746.38533	74919.08267	37785.77182	36275.30147	15290.09927	91727.02778	112830.4739	50831.96442	42034.00119	133570.5603	17955.48623	81490.05218	15588.29617	106735.1633	29788.462	194026.1291	40106.03367	15992.76996	36712.26375
Level 1; Standards MSn and RT;Cross-Verified	Astragalin	5282102�	C21 H20 O11	448.101_7.73	448.1011	7.73	1.2	4098836864	7906154.624	22086298.77	7683821.739	29774449.62	4707369.512	18313097.26	3719924.436	18986017.11	4245452.47	4373063.743	6818784.586	11487542.25	7138280.487	10806163.21	1270427915	1329723346	325546.4868	1319550004	1312918454	1314304888	1305683101	2421189661	2517431330	3500926995	3357216447	2540259004	1582985150	1838565117	3737973837	3193625229	4098836864	3439141270	787566403.9	653089308.4	950698319.5	902487524.7	691224060.8	553735737.5	680888555.3	784768923.8	1062640397
Level 1; Standards MSn and RT;Cross-Verified	Azaleatin	5281604�	C16 H12 O7	316.058_8.21	316.05857	8.215	0.84	16655366.79	60154.89864	124477.8008	45367.11024	186201.1299	57841.36964	43449.69058	54381.17062	1016674.742	18694.38426	27668.99988	47090.80196	26232.23929	49316.00443	46583.26579	3638173.843	3811713.817	13887.26744	3391727.764	3749924.508	3761895.048	3732614.003	32087.96666	26265.44053	45229.755	37806.33997	27302.84219	18083.37875	20984.6799	49547.72776	35785.55065	103701.7374	78703.46237	9122299.289	10329228.43	1483623.587	5687137.647	5518637.14	5261195.82	10540095.58	6265804.228	11321663.97
Level 1; Standards MSn and RT;Cross-Verified	Biorobin (Kaempferol 3-O-robinobioside)	15944778��	C27 H30 O15	594.158_7.92	594.15895	7.926	0.8	58324696.6	60535.52851	113222.0747	63381.29306	162953.2107	45443.98081	34968.68518	154571.4981	19087.8223	35403.30604	50283.18881	48966.34691	115377.9535	92245.41342	36128.17161	8720524.511	8826082.146	11706.66869	8934280.635	8380080.79	8741643.387	8360628.167	16806532.89	42845484.83	33093668.3	36721245.39	20388213.46	39506995.3	24921359.65	49359308.72	58324696.6	42846178.73	43605285.12	23805.69452	15874.66212	26176.02492	26707.70194	23921.12772	16952.13447	22679.29146	19483.60466	49157.80116
Level 1; Standards MSn and RT;Cross-Verified	Biorobin (Kaempferol 3-O-robinobioside)	15944778��	C27 H30 O15	594.158_7.41	594.15888	7.417	0.7	172453740.4	377364.1477	3703516.922	237431.1901	1301981.78	369106.6983	538727.6083	270639.5329	378322.1165	3305465.729	509785.491	110834.0362	1318341.942	175888.315	24924.91574	29566311.7	30147327.45	11664.21587	31163040.2	29284408.35	29996224.37	29126694.02	22209323.57	112967539.9	172453740.4	163785303.6	24271564.57	58212338.31	83652655.46	149516555.3	154126609.7	47605865.14	30168038.76	16060595.01	11045489.24	22945303.67	17729472.37	17328062.67	10796393.38	16070116.16	25457064.03	11688608.65
Level 1; Standards MSn and RT;Cross-Verified	Biorobin (Kaempferol 3-O-robinobioside)	15944778��	C27 H30 O15	594.158_7.07	594.15891	7.079	0.73	217275880.5	38627453.49	138054709.3	103784383.1	35492.80842	62880383.41	26858231.28	138051596.8	133106955.9	10563028.71	23413164.76	9525687.815	52862040.4	8808370.083	15075930.7	56950519.65	58437871.99	11605.20821	56575364.17	56372597.56	55663897.85	56060638.94	105510.8659	253761.9795	537183.376	121959.8745	34666.9422	465302.3355	466857.987	180837.1219	1228530.042	80267.25223	172496.0552	78063897.67	74564222.6	122648957.7	126403596.8	55381097.24	75758198.5	52731600.61	103978122.3	49647294.56
Level 1; Standards MSn and RT;Cross-Verified	Buddlenoid A	5315462��	C30 H26 O13	594.138_9.12	594.13801	9.121	1.12	175874904.2	28802.51869	34593.22975	22839.42484	25168.21937	20331.14163	16162.52681	38337.40933	402340.7925	14430.0255	23994.55845	14234.39783	28690.54888	14453.42255	14596.78731	20641450.36	20744036.66	13381.79133	20487685.9	21847361.04	23447545.18	21051082.76	104313430	44638730.08	24661423.06	17575301.31	115427076.2	18447476.04	44809698.97	113053545.2	47948498.56	171376776.7	175874904.2	3531108.203	986726.2381	3237310.412	3700050.255	1008787.63	1268679.624	1941254.458	20896.63583	3152880.4
Level 1; Standards MSn and RT;Cross-Verified	Catechin	9064��	C15 H14 O6	290.079_6.12	290.07945	6.123	1.42	197317964.8	331147.1645	2279795.396	1468897.559	1166169.739	670339.1026	44043.20663	131896.1863	56728.77188	1254659.054	316890.5006	356570.424	912558.194	150798.4103	578992.3232	60004531.84	60382179.86	12472.57778	62954406.93	64057505.28	64435987.4	62795876.82	73239375.02	14417408.53	48245509.14	14387371.37	58168796.5	9636775.178	12822125.26	15399661.95	18583594.74	197317964.8	110409549.4	74354387.92	83776181.62	87884050.61	133000531.1	106242955.6	51228447.79	38031674.6	36247229.02	110429149.5
Level 1; Standards MSn and RT;Cross-Verified	Chlorogenic acid	1794427��	C16 H18 O9	354.095_5.97	354.09549	5.979	1.15	1425054497	1337666390	1230028067	1307507835	1261309812	1358417203	623862455.1	810196718	493115727.1	1123007882	1425054497	939140180.5	1320126259	932307646.6	762835685	1010076622	1051646574	510527.8936	705127472.3	1057548399	1111775837	1062161665	909669825.6	585804933.7	1129553466	634515984.2	907764900.2	239768186.1	414715027.7	977079016.7	530217935.8	1361805953	1369744971	961928123.8	455977707.8	928102383.8	915157562.3	633149092.9	877325902.4	729070858.9	619524240.4	1300382876
Level 1; Standards MSn and RT;Cross-Verified	Complanatoside B	10440090��	C33 H40 O20	756.211_5.93	756.21116	5.933	-0.17	7354566.356	40580.36214	44412.38708	41011.83962	80337.13678	54368.87549	25634.24456	36671.47837	34355.33056	37867.05898	38263.99349	45217.14103	74967.41907	30938.13445	34029.32516	826352.2503	852317.2589	12934.168	780745.2357	825961.1557	755012.0411	740055.1287	2200556.606	2506097.7	3006517.296	2096777.599	1983206.642	1216476.69	3611474.188	3629496.006	7354566.356	3506300.892	2630246.384	93882.90186	40903.95964	187283.5007	118435.8688	100714.5108	30210.1556	83828.66073	196718.0296	76959.53478
Level 1; Standards MSn and RT;Cross-Verified	Cosmosiin	5280704��	C21 H20 O10	432.106_7.86	432.106	7.869	0.81	404138478.2	151083934.4	343443234.5	160340350.7	404138478.2	122491089.1	164607403.7	278577794.2	110341444.5	162871482.3	143615375.3	133779063.3	250007806.6	178611186.9	146534584.1	117165664	117987191.3	61768.35636	119986534.9	119256468.3	126371895	118435260	620701.55	507987.5632	522488.9158	219956.4468	534729.2304	1213294.977	325626.1227	868778.2476	1778609.246	6375863.571	4541783.148	1353627.527	390795.8128	1025109.49	1128534.437	630084.058	653927.09	718735.54	398034.2595	561809.1654
Level 1; Standards MSn and RT;Cross-Verified	Cryptochlorogenic acid	9798666	C16 H18 O9	354.095_6.43	354.09541	6.435	0.93	90336362.19	55429728.1	47100902.65	90336362.19	49832747.12	59944792.37	25018784.01	22263998.47	4482734.822	36747069.17	73419989.63	31893672.06	55027239.51	31619936.61	50502304.6	41540796.36	41086080.33	91705.61914	43172066.98	45891498.53	44866965.36	41722335.22	32960924.52	24569224.96	55073634.44	26275518.93	33813453	10998935.75	18106736.75	42950794.3	20892159.93	58517140.73	54511581.16	39777930.73	16223911.17	39692862.25	41577080.48	20412219.23	31737638.83	22566179.51	23253410.21	60465307.63
Level 1; Standards MSn and RT;Cross-Verified	Diosmetin	5281612��	C16 H12 O6	300.063_10.36	300.0635	10.368	0.38	22268541.38	5694125.705	22268541.38	2713386.592	15033429.03	13389785.43	6809941.449	6885996.633	63728.78364	2202805.311	10259275.24	6708315.561	9972936.105	20130939.16	8889633.936	3784627.066	3735881.091	13268.36765	4078513.041	4241105.849	4164522.35	4431746.518	13556.2241	13479.55738	13584.54483	13641.67302	13836.19949	13515.66074	13458.52361	14130.02801	16534.08328	13445.182	13725.00509	14830.75714	15664.2518	13965.58596	14053.83414	16088.67039	14326.40723	14092.15079	14997.03759	14177.87741
Level 1; Standards MSn and RT;Cross-Verified	Diosmetin-7-O-beta-D-glucopyranoside	11016019�	C22 H22 O11	462.116_7.84	462.11642	7.846	0.45	35570940.01	29018510.39	35570940.01	30263775.37	26982898.12	25927526.27	24392555.04	21948975.45	225303.1188	17462245.03	31557980.3	17909151.74	23734406.35	14885710.45	25106241.44	19051807.42	17955604.65	31339.05213	18240311.06	18499572.72	18817922.09	17525898.06	481817.8345	73015.21288	372236.0003	96178.76261	413505.7582	40226.43343	42131.69421	73522.41895	83690.26546	1248420.296	765726.5869	573403.4223	218754.8341	383222.7679	468680.1596	355744.724	347365.6727	154656.7794	124585.3182	214302.7875
Level 1; Standards MSn and RT;Cross-Verified	Diosmetin-7-O-beta-D-glucopyranoside	11016019�	C22 H22 O11	462.116_8	462.11654	8.004	0.71	303681239.4	128968840.5	279307018.8	77768096.41	203825646.7	131622782.9	101477925	70947193.14	303681239.4	185077139.6	135547317.3	86698646.76	124148531.1	170748743.6	120859694.8	78904569.63	78261498.36	54660.22851	78435787.85	80886713.4	84003143.26	78249045.93	2674662.449	515292.5653	2187932.902	1299894.48	2589253.261	146077.5133	444651.1564	1417652.104	467711.2447	6249113.042	3926794.453	2278466.938	1472265.99	2584852.466	3086180.704	2106226.26	1664274.704	1864083.028	1283916.692	1916596.153
Level 1; Standards MSn and RT;Cross-Verified	Diosmin	5281613��	C28 H32 O15	608.174_7.61	608.17433	7.619	0.35	22932165.39	4123735.937	22932165.39	10596380.28	158016.3174	15761445.18	1102791.132	7251412.586	17526536.39	2249892.239	3977947.295	1216497.145	8429014.155	2035872.385	3661353.827	2890596.582	2801969.556	264559.1046	2622785.259	2732208.999	2815616.538	2482443.068	200588.9032	170382.0755	270336.4555	168915.7688	174601.3175	167842.6662	216917.4163	177778.2396	135956.3259	62615.51762	141110.3602	167505.3211	32347.77185	98691.36286	94953.19667	27565.50404	140239.7808	132835.8002	128556.8996	120945.0577
Level 1; Standards MSn and RT;Cross-Verified	Epiafzelechin	443639�	C15 H14 O5	274.084_6.81	274.08406	6.818	-0.22	3219361.957	59081.50775	46712.90589	67401.14142	43225.8079	64855.01049	33000.18615	122963.9322	106069.4155	74116.88287	39773.22271	81769.73714	133321.2487	63068.75613	109742.6153	415984.0951	468731.1516	11518.71129	496471.3326	474647.6757	498263.0472	382085.575	1648406.012	836868.6963	1080325.865	1330136.881	3219361.957	2055799.42	1681929.189	262923.4944	1719330.445	952335.1081	835106.3464	201636.6102	110545.7944	145091.9104	356665.9062	232165.893	195078.3053	176061.5739	226856.5652	199077.7455
Level 1; Standards MSn and RT;Cross-Verified	Epicatechin	72276�	C15 H14 O6	290.079_6.56	290.07948	6.561	1.52	1362394588	13817446.71	33226590.97	52530675.84	38079042.14	18807730.03	757351.3006	1337939.33	161223.8026	1694377.513	14736960.1	6511905.64	15062253.18	2160589.677	6733440.125	435564842.9	455181758.4	56409.65821	453428996.9	454314365.1	452805164.1	461337969.3	4974993.699	729683.4025	2571232.666	654452.6099	3681732.96	446357.1409	1695874.174	733957.6102	580927.9807	14954954.42	5430127.874	1097685643	843884021.2	1362394588	1184750766	1001188036	500484915.4	675731095.5	628609169.5	1124555550
Level 1; Standards MSn and RT;Cross-Verified	Esculin	5281417��	C15 H16 O9	340.079_5.67	340.07973	5.671	0.88	24583187.18	17028462.1	22563703.83	18618654.52	24583187.18	16131982.85	17390784.97	17327844.88	5499917.551	12632429.01	17671982.71	16924376.45	22554868.54	19153132.54	19187030.48	12357031.74	12245169.55	33267.89429	12585255.12	14042244.44	13252972.85	13139048.66	8099448.085	3149219.289	5729279.206	4023327.523	8323217.043	1465412.714	2498161.971	7474739.528	4210318.019	9418394.458	4737082.111	7433888.731	5956726.487	10973314.98	8588184.724	7058443.206	8844313.538	8325439.065	6223790.934	2851350.486
Level 1; Standards MSn and RT;Cross-Verified	Guaijaverin	5481224��	C20 H18 O11	434.085_7.64	434.08544	7.642	1.23	55123649.63	1461091.053	2206001.657	1019235.111	2559609.085	575632.2048	1235290.389	1179968.951	1448160.506	648509.6199	575732.3516	742260.1861	535727.6019	510134.3582	1014816.074	17565181.54	22686394.76	26542.63749	8448367.332	4382739.881	2498217.848	23612856.38	3558443.292	1469379.033	5043296.294	2719119.368	2624410.64	424087.3964	724959.277	3820217.892	1408531.559	5416270.236	3562619.021	51228491.16	46640404.95	50731682.57	55123649.63	32690112.16	18899349.55	4570006.977	36261477.55	17202203.88
Level 1; Standards MSn and RT;Cross-Verified	Guaijaverin	5481224��	C20 H18 O11	434.085_7.54	434.08549	7.542	1.33	860970880.1	236154.1612	776962.5771	1124595.736	780045.2564	267499.5819	448002.3634	1205524.186	3153415.866	311759.1823	161207.3437	335314.1929	194001.2991	197096.3698	1646645.732	179469425.9	181171094.9	48849.2185	201617456.2	212512653.4	221931167.4	184870147.6	4193052.629	3235898.205	7554327.493	7276881.272	4947449.097	1432392.56	2351049.293	10209827.61	7345186.699	19601605.52	12711494.17	414521701.2	339030133.6	540737306.7	542029104.1	303323063	171295836	292871072.9	387584690.3	860970880.1
Level 1; Standards MSn and RT;Cross-Verified	Guaijaverin	5481224��	C20 H18 O11	434.085_7.72	434.0855	7.722	1.35	2064273500	653666.0812	1389693.337	2191661.941	971750.1428	825021.1839	1184518.092	4417098.371	828261.3714	937989.326	632509.2111	586167.312	540927.5916	554293.2698	1385249.843	566871795.4	595306466.6	216607.2714	580295714.8	578620941.7	588579393.1	580836718.1	2527696.474	1440155.577	1891859.772	2124263.095	1610551.548	1056154.922	1246663.048	1893165.089	1750996.314	2251612.203	2387106.029	1149587006	1259965284	2064273500	1556431641	1499010865	875510655	1415777100	1684890774	1989027313
Level 1; Standards MSn and RT;Cross-Verified	Hyperoside	5281643�	C21 H20 O12	464.096_7.29	464.0962	7.292	1.56	2247837083	112931584.6	137912475.2	77469682.25	178784226.2	52296684.9	96807924.44	79733020.09	125775325.9	37695558.01	51746415.07	73111923.01	64111224	42328404.74	96844296.43	899002479.1	920990650.4	340054.6372	996120781.3	900399812.2	928322001.4	929472426.5	1046418197	660441970.4	2105284267	1540634295	1031207429	189911404.5	449441494	2057507312	959394363.5	2247837083	1522100753	974733601.1	1056663721	1457211654	1343481277	997206612.8	703232447.3	1087611737	1168184452	1293187834
Level 1; Standards MSn and RT;Cross-Verified	Isochlorogenic acid A	6474310�	C25 H24 O12	516.127_7.91	516.12763	7.919	1.65	106739981.3	66800015.21	66988180.81	82249657.07	60018956.96	64074177.22	25197428.4	17897926.46	106739981.3	76849639.52	68651247.37	34602473.19	58765437.44	38339660.67	21233089.36	36842559.74	34479757.02	1238470.839	35558455.58	32232056.81	34184182.51	34571373.11	27495064.82	10881223.68	33103554.94	10551430.68	28295452.82	4385131.621	9607676.686	16379362.51	6057790.505	18804344.07	23869595.84	1297858.47	853140.7397	242683.2887	986083.2684	800549.3972	991484.2106	302308.2797	796111.5103	933544.6802
Level 1; Standards MSn and RT;Cross-Verified	Isochlorogenic acid A	6474310�	C25 H24 O12	516.127_7.75	516.12761	7.757	1.61	953876197.6	848463134.5	808625061.7	674957059.5	771823961.3	682147354.1	351659326.1	349314883.6	585395320.4	777070935.4	804128351.4	583785376.3	953876197.6	602561000.6	417310418.6	253575777.6	265623002	1802220.348	246644851.4	249925673.6	251114134.5	238243099.2	58091746.71	20048701.45	65624607.46	17807356.41	62131684.37	7823516.866	18110001.24	23491538.18	7753954.617	28565650.1	48410736.84	1662121.511	585680.9204	1620464.763	1598668.395	557940.4657	1389710.939	1453804.883	657094.6859	1672010.862
Level 1; Standards MSn and RT;Cross-Verified	Isorhamnetin-3-O-beta-D-Glucoside	5318645��	C22 H22 O12	478.111_7.76	478.11162	7.761	1.04	219078752.3	7398024.232	38388477.29	5240392.994	47243999.44	11014139.48	10442955	3032693.253	1229191.657	6322509.449	5945884.998	10424892.41	2221064.356	14821785.95	12832166	48384115.23	52002173.64	26102.43725	54232730.61	53138870.5	53826270.01	53495901.01	1356629.031	685905.0976	1005988.874	916751.6255	833613.1916	455055.8125	495625.0851	1029224.194	859836.9347	978963.9296	1026797.349	75724210.14	106372057.5	46705474.47	67528535.64	84488897.28	82632713.71	201481356.3	112153206.4	105506149.4
Level 1; Standards MSn and RT;Cross-Verified	Isorhoifolin	9851181��	C27 H30 O14	578.163_7.5	578.16387	7.507	0.54	3029810	612881.8325	2060040.384	1338044.066	48348.1081	1053583.525	231432.9904	3029810	1486996.846	139599.6168	228847.509	117194.9515	1027468.408	231400.47	187251.111	281577.7176	275293.1267	12969.14026	283889.478	309379.046	312460.4803	293746.6589	41494.55644	18910.12074	17871.82933	18559.35804	25111.80006	14874.52658	15639.82351	22785.10197	28305.19985	29109.36206	20482.2203	74063.44576	43832.93516	78088.82151	88398.03874	45413.40723	27793.81753	41874.42402	59142.7402	108213.7061
Level 1; Standards MSn and RT;Cross-Verified	Isovitexin	162350�	C21 H20 O10	432.105_7.18	432.10594	7.189	0.69	2815624.198	950769.8675	2815624.198	982138.5753	1977423.471	855199.9481	1095909.665	1497951.537	215466.2379	356922.035	817750.2893	1106388.134	1637425.967	927070.8639	953948.2023	566910.5277	531656.7595	10071.65691	580453.3232	532953.8341	587078.2672	554476.3449	16984.79475	18646.04761	17358.76498	18425.62644	16839.97691	13323.3064	16083.05759	24605.06521	17837.50795	22406.20755	20786.40605	101414.751	77326.28214	140124.2094	111925.4655	104831.3496	82852.02623	62157.59706	75058.69939	49146.88499
Level 1; Standards MSn and RT;Cross-Verified	Juglanin	5318717��	C20 H18 O10	418.09_8.19	418.0904	8.195	0.95	1677786267	943236.6707	1139830.311	756621.8149	751387.6638	713240.3113	1353844.649	3775190.207	655139.9663	548144.278	240598.722	372394.9366	1246618.968	824345.6248	847066.6129	507834813.4	496710918.4	45216.12878	547190683.2	532172871.1	571608223.7	579098830.6	3328677.54	3824686.834	4042343.547	2785698.374	1987245.078	2238197.517	5014117.977	4318174.874	3278022.131	4575640.977	4867548.353	935887685	528702631.4	1481352341	1263155525	780261572.6	691356801.4	966547049.3	1089127334	964502099.7
Level 1; Standards MSn and RT;Cross-Verified	Kaempferol 3-O-arabinoside	5481882�	C20 H18 O10	418.09_7.98	418.0903	7.987	0.73	36817302.04	111523.9301	116029.9747	74953.48533	97165.00712	84133.4107	113975.1419	129706.7837	79722.62608	64995.31618	88009.36256	97717.00923	93569.18168	121170.0092	82502.08427	4820033.438	6152879.128	13953.99264	4845478.872	5122593.973	5038855.082	5005779.86	23819803.21	15332996.22	36817302.04	26988120.54	24165390.46	7982239.35	7973401.729	22707162.4	14775217.02	26575061.73	19704203.91	10323561.05	2431446.223	10966299	1055244.458	2992552.123	2827860.048	415918.9244	602484.3846	1008863.173
Level 1; Standards MSn and RT;Cross-Verified	Kaempferol 3-O-arabinoside	5481882�	C20 H18 O10	418.09_8.04	418.09038	8.048	0.93	161536416.7	351472.1266	361197.0011	326577.8044	667913.833	1053998.625	1017345.875	1728360.709	115114.0431	193192.5628	382015.668	758442.1987	959478.3552	775756.422	980682.0372	39830142.5	41703874.08	31096.55326	44409593.13	44046853.32	44942586.8	45241081.83	4481855.317	10888591.19	4662079.19	3250223.628	5574251.085	3444839.688	5562858.448	17135671.58	12671095.52	24441331.22	14820130.66	161536416.7	39491974.76	133632963.2	150174148.2	33100696.97	39345964.38	55527974.17	61093351.44	136375956.6
Level 1; Standards MSn and RT;Cross-Verified	Kaempferol 3-O-arabinoside	5481882�	C20 H18 O10	418.09_7.79	418.09037	7.793	0.89	1203836584	255598.1093	4091591.116	392523.0455	2634496.883	196044.3183	3441989.902	825554.4407	192933.3063	182426.8488	199912.7058	198365.5314	2806222.275	1060910.141	193576.1402	315603318.6	328511034.5	59325.58279	347903551.8	339217715.3	333272844	353562907.6	725541107	748507530.2	1063957421	1026201428	761460261.2	460885625	533974992.1	1111297464	940581492.5	1203836584	1009679729	257484809.7	65839531.49	17547993.48	185385693.7	4723725.27	139506727.4	522602.6141	14848789.07	155187791.5
Level 1; Standards MSn and RT;Cross-Verified	Kaempferol 3-O-beta-(6''-p-coumaroyl)glucopyranosyl(1->2)-alpha-L-rhamnopyranoside	11664897�	C36 H36 O17	740.195_8.42	740.19508	8.425	-0.23	7303416.918	27978.15379	40263.89876	25743.83174	28469.7992	25204.38252	25007.99439	29040.4269	13732.69521	18447.50811	26317.00713	24794.0528	35377.57864	20534.61151	28664.49323	498259.7633	463535.8746	11912.24822	472952.05	458704.8432	473255.0982	467334.4353	80903.53204	42483.03034	33565.06348	31807.88086	74155.27032	17042.31432	45644.16633	68142.77286	70169.77787	144399.1222	119619.7707	457706.3937	1071894.122	1364206.773	2652906.861	840185.9547	356385.4215	728535.4679	18537.6617	1515964.901
Level 1; Standards MSn and RT;Cross-Verified	Kaempferol 3-sophoroside-7-glucoside	12960460��	C34 H36 N4 O17	772.206_5.26	772.20625	5.261	-1.68	14274994.6	11858.77094	15152.93124	13425.93379	14841.36981	17702.30034	10854.26549	16005.52501	15909.72034	10970.2128	20261.83422	11006.30885	11210.06369	10993.29965	11786.69995	1665832.633	1739419.438	10728.25263	1703194.63	1688758.945	1869151.177	1726609.659	7392208.04	4287313.638	3772134.33	5408731.943	7772943.733	4025814.148	4267204.029	4790679.997	8856678.573	14274994.6	8262681.05	81833.12972	120277.0335	104733.7213	110836.1174	204314.2541	235796.546	91439.91078	179729.72	224086.341
Level 1; Standards MSn and RT;Cross-Verified	Kaempferol-3-beta-O-glucuronide	5318759	C21 H18 O12	462.08_7.72	462.08017	7.724	0.74	1204896924	882560.1306	4324508.139	680481.5598	2467194.375	549040.3928	3538357.154	754173.4168	611549.4239	633244.185	945033.7565	915135.474	3048263.907	1172193.863	813216.4042	331261298.8	345359468.5	78086.6478	364656193.4	355741402.6	349229879.7	370059027.9	726408864.8	749333274.6	1064986604	1027403386	762301977	461505925.7	534642949.6	1112325018	941564754.7	1204896924	1010774972	251312148.4	112886886.5	23532298.05	182442932.1	85709831.41	186914357.8	71945847.83	87145097.17	156131899.2
Level 1; Standards MSn and RT;Cross-Verified	Kaempferol-3-O-galactoside (Trifolin)	5282149��	C21 H20 O11	448.101_7.6	448.10109	7.607	1.19	1824258659	2797221.867	5113430.308	2991138.328	4650524.964	1831981.215	3155351.98	3203282.389	2056477.893	2305937.84	1815533.368	2050840.359	2700370.18	2140886.533	2308153.421	394856405	382022871.3	61971.39801	382319269.7	394914778.5	401520957.7	384766185.1	1101495735	1003522713	1824258659	993488283.5	1069951936	549718983.5	340052442.2	1014970087	51885907.02	301364406.7	259178115	385800296.4	127769380.3	383026725	358019958.5	97060723.25	116360187.2	201348937.8	189158350.4	147836978.8
Level 1; Standards MSn and RT;Cross-Verified	Kaempferol-3-sophoroside	5282155��	C27 H30 O16	610.153_6.57	610.15347	6.576	0.15	32162732.61	102026.4266	145382.1764	152051.7361	156965.5498	112673.5446	85727.34226	127051.5284	89217.81735	119780.6998	109951.4279	96449.52498	109449.9033	89899.32268	78729.90944	3797258.784	4156910.081	24063.73593	4052493.628	3910345.719	3785031.112	4416669.403	15020878.71	17936690.03	23617909.42	19073522.07	17971126.58	10276385.94	12966266.01	27827088.73	18495213.94	32162732.61	20357947.3	407914.6514	336195.1063	516462.388	455236.7921	375049.5175	242626.9147	275329.1647	243040.1108	458236.8149
Level 1; Standards MSn and RT;Cross-Verified	L-Phenylalanine	6140��	C9 H11 N O2	165.079_4.62	165.07901	4.625	0.17	30224009.14	5376725.41	6988185.598	5158883.139	3674508.099	3442140.011	2592614.316	3390045.322	2437107.61	5603771.842	7221078.786	2984383.4	4900968.247	4163197.911	3607650.987	12611065.21	12945715.13	16080.78967	14699750.33	14227471.6	15360142.79	15394586.38	9447111.812	10906054.79	19442989.11	12685294.4	12081263.54	23820405.56	15795783.15	16238897.8	22606122.96	10388234.23	9431143.113	8727073.931	10346521.59	6712253.459	16169877.5	13052637.15	13261967.12	13639408.66	14257191.19	7077562.232
Level 1; Standards MSn and RT;Cross-Verified	L-Tyrosine	6057��	C9 H11 N O3	181.073_2.67	181.07396	2.671	0.37	58235607.58	4098597.326	5402604.924	4264668.87	2814686.294	2597329.787	2606073.48	2851641.827	2277923.556	5393294.111	5199119.321	2311587.941	3451859.031	4789654.272	2854842.697	7359750.078	7613215.661	22818.66958	8340714.67	9384703.611	9408988.586	9079728.845	5255080.665	5444705.578	5375229.456	5642364.543	6625581.666	7533248.11	6303743.597	5001712.134	4972343.563	5003180.02	3911644.582	4690409.329	7857222.218	4196198.925	7209644.266	7720192.178	9449831.729	10335431.24	8916310.822	5791287.829
Level 1; Standards MSn and RT;Cross-Verified	Luteolin	5280445�	C15 H10 O6	286.048_9.32	286.04821	9.328	1.64	1240068753	455139758.9	989136239.5	294201526.9	875123351.3	629758819.1	762487854.7	1240068753	3489284.784	115929379.9	549176452.7	518064308.6	710580278.3	673335556.8	509870925.2	309184124.9	280815777.6	483754.16	317258740.2	314793008.3	328243821.3	329896490.3	510034.7687	568124.6289	895306.8568	380336.6643	443397.0844	168465.0928	638608.1259	1259677.485	614503.6208	709671.8739	988014.841	276094.5715	1112849.74	619083.1915	1715576.57	437274.4295	225897.3957	1090254.227	193731.2678	878987.5073
Level 1; Standards MSn and RT;Cross-Verified	Luteolin-7-O-glucoside	5280637��	C21 H20 O11	448.101_7.33	448.10137	7.332	1.8	1254570801	944650830.4	1254570801	809651927.2	1089854830	639850311.3	824917723.5	815511317	609028008.7	786712371.7	676718354	694530414.8	894810398.2	631785167.7	736502736.7	457733818.4	427378201.7	407202.3675	439726048.9	433016534.5	446098109.8	429805936.6	2556071.006	15016771.67	23510283.77	22973006.16	3204705.445	7885272.894	10712004.28	21903756.05	20415939.19	7320343.583	3834350.666	2466868.899	816628.282	1229470.018	1696032.967	2164879.885	913350.6468	3642148.155	1534630.441	1183078.885
Level 1; Standards MSn and RT;Cross-Verified	Mauritianin	10919701�	C33 H40 O19	740.216_6.75	740.21649	6.755	0.15	18757866.02	28671.21191	64731.62035	28101.04756	50862.73327	32297.96001	42482.27353	35970.88404	19516.25236	18889.17013	24198.20348	23687.58699	28034.81088	20066.09689	18383.02683	2228796.836	2203164.372	11982.31718	2340741.44	2329538.54	2396550.69	2424771.957	18185.29917	17004.35029	34029.71266	37469.1372	16090.37243	13571.79051	15762.35919	18726.91699	29860.34031	21309.23652	18851.49958	1661585.391	6092929.378	2029356.866	4177728.583	7002145.988	4505633.568	5731508.692	8749193.7	753974.5478
Level 1; Standards MSn and RT;Cross-Verified	Myricetin 3-O-galactoside	5491408��	C21 H20 O13	480.09_6.82	480.09055	6.822	0.34	7910057.066	57878.86237	99218.71435	61721.85147	91812.08073	57608.99062	70092.75019	63039.57153	28771.57027	157425.0561	57851.01595	53277.34818	81580.29537	111908.5116	56041.71299	476416.9861	510088.14	24465.86663	486772.7957	520703.7067	563086.9109	542516.0158	3003534.266	1385863.301	4056768.056	6727485.569	1900026.811	221967.7366	1413649.685	3640207.094	399040.824	7910057.066	7235080.385	45233.55518	129031.7698	141493.2801	103736.1586	162231.5884	94414.35286	67686.64459	133476.832	376442.5606
Level 1; Standards MSn and RT;Cross-Verified	Myricetin 3-O-galactoside	5491408��	C21 H20 O13	480.09_6.55	480.09057	6.553	0.37	17114459.87	74522.71157	75869.63926	80131.00537	72713.46501	59362.32821	51813.6465	78374.19018	105749.7359	70209.38773	82340.09379	63314.9737	93136.97041	62570.69185	72245.45954	316839.6528	305510.6699	24249.03808	248424.2732	213946.6186	224305.5102	252780.7519	7610573.604	3620593.329	8934665.806	14660623.29	4819509.121	482010.2163	3834113.615	3324462.739	215032.3494	7430418.055	17114459.87	408223.6787	336449.8004	516853.6487	455581.6696	375333.6469	202483.6624	275537.7481	243224.2328	458583.9652
Level 1; Standards MSn and RT;Cross-Verified	Narcissoside	5481663��	C28 H32 O16	624.169_7.22	624.16903	7.224	0	8062115.081	60050.07538	61366.49538	58794.55147	55972.53348	55389.52547	54648.33974	53136.20679	21137.95416	46182.22495	56929.18789	52168.03494	59258.95944	52465.05357	52547.40934	314462.5479	367838.1826	12474.70253	309959.43	331472.6566	359078.1148	348422.4373	23938.29638	24778.55434	30502.76256	28219.43331	27020.77358	19907.295	24240.82182	35028.84423	23735.32243	31836.52202	32075.92684	2825207.003	4170674.475	685943.8394	668162.3154	1776540.635	5584090.593	926972.4757	1209515.72	656989.1812
Level 1; Standards MSn and RT;Cross-Verified	Narcissoside	5481663��	C28 H32 O16	624.169_7.48	624.16947	7.488	0.7	91131517.43	3597488.837	8108652.358	3595039.139	11255682.92	2801275.069	2810774.878	462354.8692	38285610.53	91131517.43	5281195.565	2846150.874	3857810.051	8296983.496	6721767.075	13923822.08	14979370.22	11822.6245	14819148.35	14983558.42	14942512.36	14726333.87	131957.0471	609379.0036	449000.1074	544956.1896	102410.3841	571713.9432	846208.766	492310.4404	691035.5008	240592.1139	130068.7422	11732055.3	23240342.43	14726570.18	12849830.92	21824066.17	12755831.8	50227103.97	36598491.44	9489361.931
Level 1; Standards MSn and RT;Cross-Verified	Procyanidin A2	124025��	C30 H24 O12	576.127_7.51	576.12701	7.512	0.41	23917701.16	506908.0848	950860.7513	832643.4704	1645348.206	888386.4289	136510.4003	212740.8538	231686.6097	430033.1158	635684.0583	501144.099	759970.1667	196886.6474	685901.7434	2586352.77	2383823.403	13413.71105	2576585.459	2650690.114	2632204.163	2565077.948	21804.8624	18377.10871	18484.46001	19592.25071	25972.6106	15347.0372	41948.16245	23566.15534	19244.22202	30107.20553	21184.3329	5577584.178	8378647.416	3268389.699	5591232.108	10453159.23	4560575.633	5997069.599	7989765.064	14598615.77
Level 1; Standards MSn and RT;Cross-Verified	Procyanidin B1	11250133��	C30 H26 O12	578.142_5.6	578.14264	5.604	0.36	48218261.35	19139.44806	289473.7343	661104.0982	58331.28087	18819.84108	11623.7873	13136.90916	15589.80744	11770.60771	14422.45441	12630.83895	17234.1238	11806.30698	12456.00391	10668106.19	10720207.76	10971.71637	10435374.97	10423910.72	10228074.79	10066321.96	6893878.947	815618.2951	3489344.575	807265.9644	5342098.18	745630.1404	710432.916	889829.5673	1927945.981	23756335.45	9457149.503	23637258.7	13006992.97	11884865.21	35258885.37	33496908.9	10450364.14	12919108.94	17756908.49	17145139.79
Level 1; Standards MSn and RT;Cross-Verified	Procyanidin B2	122738��	C30 H26 O12	578.142_5.9	578.14263	5.9	0.35	5520092.4	34678.29797	56466.53633	57708.3652	51095.30755	46527.27575	50616.62746	57595.23421	55346.2521	33005.23257	36864.09039	50020.748	41981.92873	35419.88947	34067.35491	931275.7992	756472.6334	13100.34697	813175.9057	748218.9164	762361.2684	721407.218	3277289.063	540020.4751	1215523.887	554162.2917	2702159.445	579327.6472	703028.9237	380524.9426	1175740.997	5520092.4	3229354.478	1287199.002	741683.5941	911677.1016	1495365.325	902352.8514	197052.3899	329137.3853	563686.8481	1336554.656
Level 1; Standards MSn and RT;Cross-Verified	Procyanidin B2	122738��	C30 H26 O12	578.143_6.19	578.14308	6.192	1.13	324535141.2	28809.3829	505547.5551	8888483.349	768943.6393	127464.3909	27573.84316	39475.83452	15246.90926	21814.1347	97593.74578	27482.81481	42068.34832	30608.12597	19040.92894	94927307.08	89661145.16	13424.70298	94366724.91	95881958	94402309.9	93821908.71	529633.3365	34473.1105	270207.9355	28611.68181	399627.4182	42082.72657	188397.9597	64677.4962	71525.41089	1827082.562	692331.7797	288387177	164366225.7	324535141.2	315990422.1	268391232	110438406.3	206970066.7	211515501	270849626.6
Level 1; Standards MSn and RT;Cross-Verified	Procyanidin C1	169853��	C47 H30 N8 O10	866.205_6.49	866.20576	6.493	-3.16	105428070.8	76252.76009	30173.43773	951625.0164	110839.412	71032.31709	28343.50599	22579.5022	41171.50161	45096.46984	36010.66895	51483.05962	66159.82425	43016.7787	26373.50152	21217422.58	21730905.13	10426.29176	21671758.27	22603187.38	21985862.77	21834419.27	326942.8535	26943.1853	110962.3972	25027.71011	161652.3401	19906.96896	21419.66154	31241.01919	22063.36304	1205192.728	407973.5611	97821231.43	41385437.9	96016303.78	101429714.7	89691959.16	31633839.33	78868656.33	29481847.2	84693308.13
Level 1; Standards MSn and RT;Cross-Verified	Procyanidin C1	169853��	C47 H30 N8 O10	866.205_6.14	866.20573	6.145	-3.18	12962140.78	73066.21922	81162.94569	343633.6099	87891.50631	42804.08794	19443.27074	28760.34357	14924.55648	116483.7942	105095.9751	34360.85631	26528.11211	25049.1174	19712.41127	3508157.293	3889992.121	14111.69161	4008857.928	4021936.579	4102047.88	3828664.727	115718.0473	45830.83384	86041.6576	18430.31228	89586.22391	15430.82528	37916.48105	106233.0606	37172.49348	68278.19128	29685.96036	12698964.38	5530408.814	12962140.78	12831907.47	12402702.21	4745753.933	10978683.53	8960060.002	9556640.932
Level 1; Standards MSn and RT;Cross-Verified	Prunin	92794	C21 H22 O10	434.121_7.96	434.12147	7.968	0.41	39407731.69	1591306.016	3512313.458	1554226.21	3928724.829	1366089.299	1763337.198	4277831.132	2291527.433	758608.4419	995454.0241	1617615.562	1674641.963	1727403.138	1363817.564	5823931.32	5460176.118	24351.1393	5784979.125	5804583.862	5808655.741	5679824.117	4371679.311	1748467.222	4873693.104	2373654.722	4186192.137	1158716.988	1830796.556	2299802.16	1886880.281	7687327.882	6011626.946	11540427.43	4558494.073	9279122.61	39407731.69	8430875.736	5894719.781	7602478.798	10311962.45	18911419.68
Level 1; Standards MSn and RT;Cross-Verified	Quercetin 3-O-beta-(6''-p-coumaroyl)glucopyranosyl(1->2)-alpha-L-rhamnopyranoside	10169367	C36 H36 O18	756.19_8.18	756.19029	8.182	0.17	2843217.548	21411.87749	26425.75542	23039.72909	22667.39302	23634.78977	20866.22062	20646.98238	15824.23785	15093.5155	21403.10492	17866.43508	22580.42284	20723.64456	20203.72893	349101.6903	326839.5409	12752.91526	357583.2606	350245.7011	374622.1399	349363.312	25287.99484	23654.09867	33551.53955	34047.58793	39220.26026	17099.44125	21861.17527	44621.63274	24962.00787	93391.58523	70350.43223	316939.2435	725623.782	808432.6544	1006567.087	823840.5906	364713.9226	378710.38	150443.7704	1648419.302
Level 1; Standards MSn and RT;Cross-Verified	Quercetin 3-O-robinobioside	10371536�	C27 H30 O16	610.153_6.8	610.15381	6.801	0.7	162825406.9	163948.0916	601566.2488	312563.5986	231140.7557	278105.3044	41983.50445	260909.1371	718262.7419	230147.9808	211029.9784	45393.05763	256455.1931	175197.9341	467791.4964	50969264.12	50451101.73	12375.64978	51414472.48	52526598.24	52244308.34	50762359.11	8286515.545	7793059.92	8499010.197	7900116.91	7725044.881	5192921.852	4611403.198	6873351.05	5911332.207	4845555.745	3364394.686	46785239.23	162802016.6	159065222.8	119761503.3	156461248.7	101732722.1	72710323.4	162825406.9	97614056.71
Level 1; Standards MSn and RT;Cross-Verified	Quercetin 3-O-rutinoside-(1->2)-O-rhamnoside (Manghaslin)	11498684��	C33 H40 O20	756.211_6.48	756.2111	6.487	-0.26	31603120.75	132835.7134	224638.8674	82107.31675	236783.3637	70769.67277	92921.58729	109072.7272	95637.55513	295030.9766	112677.0427	54134.81508	121430.8084	49504.85298	66015.23812	7536631.013	7891616.456	20655.97868	7720992.653	7817970.253	7743707.726	7145020.418	13222577.04	9922834.304	15181435.21	9354174.793	14900175.37	9188936.098	4396755.565	12157752.66	3114346.956	12765486.55	7725530.619	4965912.238	22871730.94	9085649.348	13349864.31	29471142.77	8089522.207	18935759.29	19578609.55	3747562.535
Level 1; Standards MSn and RT;Cross-Verified	Quercetin 3-O-sophoroside-7-O-rhamnoside	102085574��	C33 H40 O21	772.206_5.63	772.20615	5.634	-0.08	4194215.238	21345.00559	24565.97702	21338.09452	49597.52064	21071.53539	11325.81322	15987.49063	56205.73752	19464.89046	17914.30099	15171.60322	15947.5974	14206.48298	57975.72669	907743.5711	850664.5867	10907.0558	865118.5332	858425.4224	886107.4604	869382.3423	1701593.491	857502.8171	1690440.214	1245364.628	1193594.273	336984.7218	4194215.238	2066343.041	3714055.993	3264352.559	2085750.641	845910.1915	860900.0202	1142192.72	838875.3569	890655.5898	442207.3236	1029051.595	1342961.111	1196637.584
Level 1; Standards MSn and RT;Cross-Verified	Quercetin-3-O-glucose-6''-acetate	10006384��	C23 H22 O13	506.106_7.87	506.10658	7.878	1.07	125525573.8	86759.35074	110576.8128	97115.67267	121883.5239	73658.97516	76933.50668	86347.66698	33938.62755	70669.96024	92388.91158	93197.42173	98648.3668	99236.94521	79721.81259	6014801.969	5980716.046	12735.6835	5949495.58	5833184.066	6003596.742	5829525.673	44595593.37	9369058.461	9085185.98	6709156.803	48655039.87	972717.6424	11600759.07	30577586.38	15206128.4	125525573.8	85240839.73	145114.878	438843.7851	259787.1334	233792.7799	202924.0258	298643.3419	126272.8207	16244.62138	382496.1354
Level 1; Standards MSn and RT;Cross-Verified	Quercetin-3-O-glucose-6''-acetate	10006384��	C23 H22 O13	506.106_8.06	506.10629	8.066	0.49	15464239.13	39242.65239	47295.5501	32119.44007	38987.91926	36457.31474	63477.07127	38648.14984	62797.54819	29724.78058	35805.88014	33302.16672	40158.00643	34355.15129	39055.26358	3979585.37	4114083.546	12414.04923	4428735.461	4176503.636	4180514.366	4174629.76	8471426.235	1012398.602	1614433.742	639214.7131	8185667.387	132991.9114	635697.8461	2729342.137	444494.7157	9692584.388	5763440.859	8196024.478	1654603.453	15464239.13	13086239.79	13157632.98	7170408.959	9819892.535	153769.0633	13696727.51
Level 1; Standards MSn and RT;Cross-Verified	Quercetin-3-O-sophoroside	5282166��	C27 H30 O17	626.148_6.52	626.14838	6.526	0.12	10901316.9	165623.8416	473590.6238	55029.42302	490290.8554	169289.3995	484340.2464	369010.2377	34178.97035	33799.96893	103137.4463	179147.4641	278088.7641	153331.3714	34642.64414	2247672.973	2304309.542	16527.40017	2548622.657	2568438.643	2455452.459	2580011.347	5200377.54	3874767.183	6430252.542	5702504.194	5503064.975	1942473.741	2619381.564	7938992.733	5707495.792	10901316.9	6329257.754	1499844.39	707658.7515	5613405.97	1902225.804	1449303.817	1257164.465	1872644.34	2680438.705	4765801.441
Level 1; Standards MSn and RT;Cross-Verified	Rosmarinic acid	5281792��	C18 H16 O8	360.084_8.32	360.08473	8.322	0.6	2412044.935	1318408.737	2089879.864	2412044.935	2030716.659	1711615.641	364961.7867	492374.7247	32743.56007	445957.7559	1766648.493	673716.9511	1000985.578	629515.2888	847313.2604	491644.6807	550497.9116	14419.49619	540961.6389	561522.1896	553212.7565	539953.1773	20953.53215	20824.96753	22061.66053	20319.61354	23032.72103	15957.76737	16887.08295	24806.21925	18846.58788	30173.44886	28991.47918	19815.92408	23018.419	19314.60985	20305.12757	20799.11549	20538.29301	33336.0137	30999.02422	22161.76018
Level 1; Standards MSn and RT;Cross-Verified	Rutin	5280805��	C27 H30 O16	610.153_7.02	610.15375	7.027	0.61	136278567	7122600.306	8878691.603	3356547.521	9302796.515	963261.9095	2080040.478	2679538.542	15960914.35	16155158.23	3942200.125	1417908.81	2779737.375	893036.0829	7241879.202	32860162.9	33548255.61	17339.07284	31715794.93	34059884.12	32202080.12	32567496.98	6828584.407	11091449.11	20058490.87	20282765.16	6409543.016	4660021.784	12873361.01	22059927.53	22799161.05	20741553.68	10787767.25	32459174.12	63212777.46	48286108.46	34591228.93	93404964.46	25966209.64	80608596.91	72302202.95	30262992.66
Level 1; Standards MSn and RT;Cross-Verified	Rutin	5280805��	C27 H30 O16	610.153_7.51	610.15363	7.518	0.41	19035723.15	31425.26361	36800.1267	33648.67703	36670.69139	25520.14835	25580.54033	27725.46866	32499.31492	40916.2878	29446.15278	25940.50134	36201.0182	32151.25063	30682.15952	1994078.449	1884552.089	11877.79668	1954172.186	1982497.904	1876600.716	1962531.306	2655950.849	4657980.373	9577676.73	9782579.707	3476096.715	2813458.758	3216689.3	13523677.9	12081849.77	19035723.15	18987328.12	67831.06144	59426.28793	92116.95593	83218.55456	58118.77381	49139.76824	53410.64718	62457.30954	99107.60253
Level 1; Standards MSn and RT;Cross-Verified	Secodihydro-hydramicromelin B	45360164�	C15 H18 O8	326.1_6.15	326.10025	6.159	0.25	61723951.38	8478107.321	5848534.288	7607526.487	15297197.48	10717634.17	4503518.975	5819238.604	8657739.889	9885793.279	6412395.58	9552304.153	4038255.308	3602374.224	10579230.03	9320494.334	8214527.984	38978.15421	9058009.582	10355286.09	10069551.23	9587926.382	5765255.34	4736935.998	10105424.57	6904126.632	6110777.247	3573854.871	5182270.465	3774758.979	6204523.526	8432741.14	7978212.608	11522952.95	7104195.032	2717920.605	11766226.66	5775024.954	11808802.86	17215695.82	3924328.859	61723951.38
Level 1; Standards MSn and RT;Cross-Verified	Tiliroside	5320686��	C30 H26 O13	594.138_8.93	594.138	8.931	1.11	779630478.2	51190.4501	92033.42945	68823.76503	38177.40017	33937.11085	39437.4163	71909.49303	33854.30916	34479.11053	34206.35078	33940.90734	40778.49527	100042.3942	34751.39831	98464053.37	68004665.72	36619.45383	98476059.73	97094675.59	96920065.61	73779468.35	435874699.3	428354660.6	69727056.71	33433099.87	433633270.9	28767363.15	157336319.3	391395047.8	216856046.4	779630478.2	725533787.5	218648.3366	103275.7097	57589.11475	605255.7633	70260.74412	253355.0421	358183.6347	55245.36093	14417501.3
Level 1; Standards MSn and RT;Cross-Verified	Tryptophan (NH3 loss)	6305��	C11 H12 N2 O2	187.063_5.54	187.06338	5.541	-83426.48	73608706.5	7101081.258	7534876.339	7816619.129	11754007.08	20992511.85	6390217.239	5323728.871	15289738.04	9299897.507	13706022.9	4538579.056	6654609.168	6581345.326	7410240.254	34297745.66	34076648.3	35661.39777	35002216.22	36260940.46	36951780.6	35255830.22	14654342.21	33860251.51	19584197.81	27740097.65	23735856.33	54139599.54	21077559.97	32172740.61	60528588.34	45827730.1	26846311.5	18891613.33	24861811.3	28501885.61	40816620.64	49023561.42	49845236.35	44684305.88	40632810.5	14877058.73
Level 1; Standards MSn and RT;Cross-Verified	Typhaneoside	44566503��	C34 H42 O20	770.226_6.79	770.22692	6.796	-0.04	3045267.22	30131.96425	61122.79261	30079.53147	74348.2823	29778.27544	39407.71179	45724.61735	13424.17545	21010.89654	26196.15533	25296.03991	45476.08251	21895.84299	20491.72752	162331.9795	163674.7698	11616.37281	173113.9986	168864.8799	188594.1796	144605.3714	17846.76634	16056.34728	15262.47051	16779.34711	15617.54948	12879.17517	1090162.636	18509.83803	15251.91024	20113.52419	17800.51685	448187.3789	781480.8718	270054.3556	84544.90472	518024.1366	561701.9498	134626.5181	149780.4402	47487.80976
Level 1; Standards MSn and RT;Cross-Verified	Vicenin -2	442664��	C27 H30 O15	594.158_6.17	594.15848	6.179	0.02	9546727.332	4838693.708	9546727.332	4674607.753	7708398.595	3453092.919	6369511.331	6877475.437	3209843.153	4408691.534	3895486.15	3324001.71	4742046.783	4706541.175	4261412.683	2224161.088	2113813.241	11188.42257	2280518.136	2257858.536	2313115.328	2121624.117	25416.67559	19835.61041	17451.84682	21195.4937	20499.57547	18860.03068	22375.8068	22153.69681	18756.9678	23025.33328	23450.78936	164065.3949	319669.6941	111446.7659	493883.2074	91423.78207	530035.9806	500366.3645	73739.99645	92747.57221
Level 2; Probable Structure, library MSn;Cross-Verified	(2E)-3-(4-{[(2S,3R,4S,5S,6R)-3,4,5-trihydroxy-6-(hydroxymethyl)oxan-2-yl]oxy}phenyl)prop-2-enoic acid (Coumaric acid glucoside)	_	C15 H18 O8	326.1_4.81	326.10023	4.81	0.2	8219705.86	5313397.343	5115651.077	5226194.32	5176970.456	3600524.716	4353798.642	5745627.99	1196275.169	3114875.664	4310545.269	5288979.815	7051750.754	4281189.141	4939818.428	3941622.587	4057456.106	43212.67266	4345465.315	5139000.8	4320678.018	4485872.554	1672474.173	844073.9104	2199182.553	568265.6869	1582636.517	192513.5825	375922.2809	1535834.967	332778.6642	3861324.914	3422334.324	8219705.86	5457881.856	3873790.136	6612598.044	4462587.836	4040550.031	8049455.725	5331490.265	5962838.575
Level 2; Probable Structure, library MSn;Cross-Verified	(2R,3S,4S,5R,6R)-2-(hydroxymethyl)-6-[4-(4-hydroxy-2,6,6-trimethylcyclohexen-1-yl)butan-2-yloxy]oxane-3,4,5-triol	51136504	C19 H34 O7	374.23_7.64	374.23071	7.645	0.68	146646298.3	1822088.963	4333076.254	1830181.58	1194192.155	886207.7138	5001726.317	1091764.716	5103477.571	1038959.48	1871250.28	3151695.896	3492714.662	3265869.625	3800476.585	29274652.19	29432788.68	66184.246	31560096.32	31626075.8	32409959.76	31826018.03	1449223.568	1735928.283	1755445.951	2588924.973	1462249.34	498688.6666	1101149.422	4245249.598	1644797.992	5461579.281	3002523.167	68325717.17	2419105.852	51073197.28	27259357.12	74266895.47	80517380.22	68286759.86	51454656.31	146646298.3
Level 2; Probable Structure, library MSn;Cross-Verified	(E)-3-[4-[(2S,3R,4S,5S,6R)-3,4,5-trihydroxy-6-(hydroxymethyl)oxan-2-yl]oxyphenyl]prop-2-enoic acid (Coumaroyl glucoside [M+NH4]+)	_	C15 H18 O8	343.126_6.08	343.12686	6.08	52213.08	18903078.59	9226501.613	10187069.23	5415257.14	6820038.698	4473413.273	6628489.671	6446834.064	12501272.21	9105869.534	7779851.972	6182074.036	7118543.163	5359775.211	7402989.129	11356158.03	11031240.76	12276.7659	11491311.6	11009564.94	11428787.84	11139698	9942572.906	8357883.86	14465399.2	11722223.74	10667650.88	7374699.026	7366187.332	10818122.2	8130206.999	12117379.23	11770835.91	9358964.699	18903078.59	9884889.622	9927004.206	14047022.56	10870046.3	13487148	8870935.305	13602809.99
Level 2; Probable Structure, library MSn;Cross-Verified	(R)-Prunasin	119033�	C14 H17 N O6	295.105_7.02	295.10564	7.028	0.19	160861223.7	429362.0237	669849.141	480479.8438	412494.2308	389433.0203	411835.9321	876178.238	353717.7135	284264.8231	334258.2555	485064.026	585796.6095	291405.2958	288782.0172	113488237.6	117797952.4	70914.27194	117531331	109299111.6	114010171.5	108895624.2	104938063.8	134389819.7	127086153.1	127256966.5	113812850.6	141412729.2	136702542.6	143071594.1	156446394.2	115170127.2	121778650.5	99013065.84	118108232.6	113484300.7	160861223.7	86102749.61	114461068.4	145209304.3	149972058	117534916.7
Level 2; Probable Structure, library MSn;Cross-Verified	[(2R,3S,4S,5R,6S)-3,4,5-trihydroxy-6-(4-hydroxyphenoxy)oxan-2-yl]methyl (2E)-3-(3,4-dihydroxyphenyl)prop-2-enoate (Caffeoylarbutin)	_	C21 H22 O10	434.121_7.06	434.12143	7.066	0.3	21362409.93	258645.8477	457990.9818	197208.8977	409985.0962	144173.54	355163.8888	274121.2692	21362409.93	3543513.756	183088.2996	350003.4722	274439.3563	396750.509	240675.9639	1392077.49	1293729.54	12035.05208	1441327.603	1420559.739	1396452.59	1386215.312	59212.96282	66663.45427	86057.2061	61023.73934	52150.17245	64614.28669	64582.30275	70176.02289	75035.11707	113740.4273	69605.48426	1319953.272	1129720.951	1720086.551	2117380.968	1406824.546	1063830.231	798879.0835	895462.6875	705168.2611
Level 2; Probable Structure, library MSn;Cross-Verified	2,4-Quinolinediol	54680871	C9 H7 N O2	161.047_5.78	161.04775	5.786	0.42	2279689.654	1534931.597	2279689.654	1376447.602	1617989.696	1749818.286	2044150.252	1905411.564	544742.1862	2086813.235	1451269.903	1605996.489	1960085.929	1447429.898	1546202.112	699091.521	712369.934	11661.35096	766994.3466	761600.9717	744624.5466	818550.7008	26675.70801	26579.24652	54926.49073	39860.5924	21136.08249	22751.22423	114843.0852	71309.56383	28249.59942	74255.6041	88545.19035	31215.44014	42672.53648	41611.99185	33200.03203	61118.43693	703149.0826	38992.20397	67023.79343	48697.11365
Level 2; Probable Structure, library MSn;Cross-Verified	2-Anisic acid	11370	C8 H8 O3	152.047_6.44	152.04745	6.448	0.72	12704345.55	9185005.797	12704345.55	4052700.868	9577165.08	3355452.596	8973419.844	8906575.187	412565.5528	6262968.331	10689457.02	6795465.56	10276883.02	7385016.576	11947286.78	4851089.51	4827437.488	41107.88299	4966273.659	5370498.637	5052418.726	5516875.647	3677559.953	4515197.481	3716591.265	2936844.479	3840509.066	1500908.56	6004207.707	3017506.075	4266020.557	4735553.812	2759358.687	3416792.148	1668580.889	2276150.521	2583323.323	1522866.873	1808772.608	1519763.403	1194303.753	2496054.47
Level 2; Probable Structure, library MSn;Cross-Verified	2-Norbornene-5,6-dicarboxylic anhydride	13223�	C9 H8 O3	164.047_7.04	164.04754	7.041	1.18	85106257.77	39234302.79	59043017.59	33537402.44	36997061.64	43613695.42	34273078.45	62770344.11	13045109.86	21472775.35	38956739.24	61502652.8	72496066.48	32676247.38	35637338.59	43435531.5	44438298.24	46363.00562	44337944.19	45866110.95	46028774.34	46696275.8	22351923.73	16402732.99	22751817	29112553.59	23518311.9	5153396.591	7289776.166	18968715.8	5351653.768	65182874.51	85106257.77	69607928.52	20298366.01	29349541.97	55549019.32	35176136.43	51256360.67	36166575	30965634.8	45227725.14
Level 2; Probable Structure, library MSn;Cross-Verified	3,4-Dihydroxybenzaldehyde	8768�	C7 H6 O3	138.031_4.95	138.03172	4.951	0.18	16772113.46	5027787.362	10511462.41	16772113.46	9684604.2	11230127.57	2795521.433	4712424.897	2485031.83	8504650.481	6113340.661	6214561.104	6873525.627	5717276.86	4067789.005	5735778.679	6040169.97	58910.56156	5979292.504	6393403.834	6403012.043	6391646.293	4201348.236	5168661.686	2817349.279	6627822.175	3828512.6	2728402.024	4106383.116	9219915.575	2650672.445	3625055.943	3868656.413	4365052.875	4133928.839	7486033.435	3465523.408	3179481.912	4315338.627	3990158.663	5068316.824	9257140.993
Level 2; Probable Structure, library MSn;Cross-Verified	3,4-Dihydroxybenzaldehyde	8768�	C7 H6 O3	138.031_8.51	138.0318	8.514	0.77	7063251.932	391957.7717	765245.6567	465654.4743	704649.4993	252276.7314	109657.2895	123325.796	44084.71449	65366.14671	147487.0141	171792.1828	48423.56334	55168.765	80645.53269	1660593.209	1554563.975	26212.1467	1512236.299	1603143.587	1714275.239	1560477.13	69835.50095	74683.91404	79476.89525	79494.59468	75029.10988	42418.94281	21165.73934	114063.9928	64347.91055	153850.7755	129320.7801	3439718.337	4694556.318	2343141.011	2712140.614	4440156.116	3151819.365	3975002.603	6181602.644	920877.9543
Level 2; Probable Structure, library MSn;Cross-Verified	4-(3,4-Dihydroxyphenyl)-6,7-dihydroxy-2-naphthoic acid	_	C17 H12 O6	312.063_7.16	312.06347	7.164	0.27	6160632.349	4611605.056	6160632.349	4515287.479	4448217.07	3733825.764	3633516.326	2469949.08	26812.43766	1279042.152	5430787.794	3731244.985	3880036.958	3176550.206	3891538.835	2419786.986	2593299.704	9530.738581	2500928.954	2497399.211	2799935.042	2462038.558	15445.22816	13721.26306	12104.36017	14533.98898	16522.63476	11336.17804	14671.3628	16371.57789	52114.47859	17608.76841	14409.09968	147410.8986	55109.73563	98697.39763	140252.166	59725.20155	100974.2715	72048.61146	40176.78442	53418.74556
Level 2; Probable Structure, library MSn;Cross-Verified	4-(acetyloxy)-2,5-dihydroxy-6-(hydroxymethyl)oxan-3-yl (2E)-3-(4-hydroxyphenyl)prop-2-enoate	_	C17 H18 O8	350.1_8.23	350.10053	8.23	1.04	71885175.1	50275.06949	91025.03535	77142.66722	55617.04497	65860.73228	42896.08223	54556.79384	35399.68848	38276.46202	48479.34207	42845.41014	69210.79144	48806.53093	48751.58282	8628649.065	8534170.892	27030.2047	8971286.131	9079968.066	9322287.489	9135189.675	26473918.13	17348449.03	45717837.83	21761949.84	29838276.23	8003757.805	9824602.415	39331692.45	15814961.74	71885175.1	60477502.88	224586.0831	146769.897	320343.7898	278754.0382	182280.8129	292473.344	264265.4279	231665.5203	237050.7896
Level 2; Probable Structure, library MSn;Cross-Verified	4-[(E)-3-[(2R,3R,4S,5S,6R)-3-[(2S,3R,4R)-3,4-dihydroxy-4-(hydroxymethyl)oxolan-2-yl]oxy-4,5-dihydroxy-6-(hydroxymethyl)oxan-2-yl]oxybut-1-enyl]-3,5,5-trimethylcyclohex-2-en-1-one	51136515	C24 H38 O11	502.241_7.47	502.24138	7.478	-0.06	3247396.552	52829.06485	37199.276	74256.25199	53640.57867	49040.01628	29644.13538	34728.7542	626898.6033	3247396.552	66585.44848	25824.1171	39579.16169	79580.27893	33482.80366	97163.97908	91047.45559	11861.01262	100504.7385	149032.0127	111635.4294	108607.1274	23520.20815	39714.89689	16401.38982	28636.61231	30659.27426	18782.17895	30053.51858	18867.06231	38800.75959	25153.8712	17151.63441	25622.95278	16808.25353	16808.91397	23177.33036	14609.87163	17850.20264	28840.25701	24289.74718	18665.79762
Level 2; Probable Structure, library MSn;Cross-Verified	4-hydroxy-3-(3-methylbut-2-en-1-yl)benzoic acid	443852	C12 H14 O3	206.094_7.83	206.09426	7.837	-0.19	74370774.52	72104.13618	88726.34686	80494.06727	85224.6082	66561.9793	63766.13261	67913.64435	41815.82655	1499141.401	86962.85562	51558229.72	74370774.52	70259572.93	66077.21255	8485172.834	7857278.322	12284.78569	8099285.419	9131009.084	9030848.2	8896899.971	318765.9914	17232.05474	31074.48268	28255.56376	291443.9915	30840.71902	64529.9974	40732.20027	47812.10557	689175.7357	102284.0491	53789.20627	91283.24891	225640.5848	74494.82849	560980.2377	117996.289	570950.7172	345545.771	254911.4627
Level 2; Probable Structure, library MSn;Cross-Verified	4-hydroxy-3-(3-methylbut-2-en-1-yl)benzoic acid	443852	C12 H14 O3	206.094_6.8	206.0943	6.806	0.01	12074312.89	2874501.662	2723877.045	2777572.118	3093733.764	4322142.875	4078109.669	4552602.39	243306.3575	5229489.607	2440664.195	9438324.905	12074312.89	11304461.69	3555597.218	3993343.387	3968672.494	49036.15042	4094719.995	4297157.825	4157848.259	3600138.019	561259.7949	630087.5282	589425.1868	412188.7577	665950.023	309956.9351	404908.6859	1006194.577	336641.3569	1186676.3	946955.069	2552489.673	2511034.391	5650225.439	4145859.157	2378844.64	3585852.056	4270222.355	3908620.507	4796644.585
Level 2; Probable Structure, library MSn;Cross-Verified	4-hydroxy-3-(3-methylbut-2-en-1-yl)benzoic acid	443852	C12 H14 O3	206.094_6.21	206.09429	6.218	0	10970805.5	170331.2059	161799.9408	167048.022	25805.86582	151022.9379	174281.189	72514.374	42400.83087	293818.4986	117972.6543	6771367.464	10970805.5	8163156.629	123978.6397	687107.5476	743572.0136	18137.25857	766852.075	771303.8749	780247.8812	749974.8687	87584.80057	56183.20103	56329.90103	46900.40788	35125.56728	41699.33903	57122.54125	89589.65571	38554.19029	84444.54302	68503.93915	87952.75613	585253.9431	101325.4547	385538.9627	77873.92316	1583987.354	907499.1567	84087.04635	741921.9698
Level 2; Probable Structure, library MSn;Cross-Verified	4-Hydroxybenzaldehyde	126	C7 H6 O2	122.036_5.27	122.03688	5.279	0.84	3945925.793	1052217.898	477244.1792	129021.9441	496421.3287	1397282.699	3320877.25	3945925.793	2387577.298	503249.3656	588156.0588	1992324.217	1651231.151	2085719.033	2124653.24	140380.3854	156219.8704	41602.04473	138978.1942	151425.9095	158803.8596	167577.7574	50808.63594	18684.93837	55723.74302	50952.02726	45894.89135	17934.50123	18493.64732	23658.96511	59487.32108	57731.37571	64945.96664	22706.95733	13384.17277	48296.86329	16663.96852	14798.52847	13795.90275	50481.43717	16596.90136	24549.465
Level 2; Probable Structure, library MSn;Cross-Verified	4-Hydroxybenzaldehyde	126	C7 H6 O2	122.036_6.28	122.03689	6.282	0.91	7705148.203	4810582.007	5259500.852	7705148.203	5462350.345	5161956.111	3430121.326	3075496.344	43206.6701	1500469.852	5338252.62	4010250.912	4747026.425	2785095.995	5402388.997	1705623.825	1858294.373	20868.20892	1716433.488	1847670.971	1891749.818	1778609.478	58797.37697	28324.33483	18998.98159	268877.7733	286459.8116	18540.90416	17687.36035	53968.74045	240036.6365	262108.2295	164034.3633	43134.78811	41481.96426	49814.23575	113121.662	49709.90005	33635.11559	41211.10073	40401.00637	49646.57462
Level 2; Probable Structure, library MSn;Cross-Verified	4-Hydroxybenzoic acid	135	C7 H6 O3	138.031_5.23	138.03181	5.236	0.86	42855032.6	17222069.57	32772122.9	32036097.79	36937254.17	21700435.85	14338445.98	42855032.6	784086.7927	13849437.72	33869375.59	19275606.2	14487240.54	18405410.11	24337699.3	11161481.5	11655483.34	44558.51961	12159525.62	12281517.05	12238181.09	12414629.88	813780.7621	1489648.594	1748427.183	1553305.039	809454.9911	930345.9901	1079506.931	2929631.269	1340350.13	1455281.597	1474003.732	606248.7754	276415.7247	286474.9563	678994.218	637044.1854	1143644.619	912022.9168	370367.6725	1200714.887
Level 2; Probable Structure, library MSn;Cross-Verified	5,7-dihydroxy-2-[4-hydroxy-3-[(2S,3R,4S,5R)-3,4,5-trihydroxyoxan-2-yl]oxyphenyl]-3-methoxychromen-4-one	38360299�	C21 H20 O11	448.101_8.35	448.10102	8.355	1.03	168054027	394864.1914	913108.1109	442781.3526	750718.197	292712.1725	390277.4647	488858.033	380312.7786	339182.785	264085.2029	302526.4203	398329.1329	304046.5832	363931.6838	40032771.84	40725309.34	24849.16848	41843426.3	42066705.08	41864495.27	40966079.06	944769.7021	994706.5234	1521776.569	1351574.755	870171.173	496896.9037	656865.4044	1554576.016	1157937.645	1644212.891	1244582.1	71678051.46	108029675	33122498.12	62522796.99	73173804	77507271.19	168054027	143396346.8	106378342.2
Level 2; Probable Structure, library MSn;Cross-Verified	5,7-dihydroxy-2-[4-hydroxy-3-[(2S,3R,4S,5R)-3,4,5-trihydroxyoxan-2-yl]oxyphenyl]-3-methoxychromen-4-one	38360299�	C21 H20 O11	448.101_8.21	448.10102	8.214	1.02	53299406.52	584433.6367	1118331.935	527745.6643	789644.9373	464668.659	492745.621	538681.5696	1312123.096	687561.8806	375900.7424	454470.9031	449140.6737	284245.8887	457024.8593	9479204.298	9338084.507	28442.45573	8991946.212	9757836.362	9502266.599	9739222.455	1463419.455	1366445.021	2944083.576	2313203.354	1437658.401	744707.4557	899552.1862	2728142.809	1874250.314	3744543.525	2645408.294	29263775.29	32112001.93	4982659.273	18957387.46	18255354.57	17151180.3	33072444.98	22203367.38	36045885.98
Level 2; Probable Structure, library MSn;Cross-Verified	5,7-dihydroxy-6-methoxy-2-[4-[(2S,3R,4S,5S,6R)-3,4,5-trihydroxy-6-(hydroxymethyl)oxan-2-yl]oxyphenyl]chromen-4-one	24123443	C22 H22 O11	462.116_9.26	462.1165	9.262	0.63	2074063.194	57453.13022	54852.2217	28733.09956	107015.7054	40450.61222	106177.2732	28672.38251	75537.77729	89492.10095	78883.91318	76244.67255	64716.06991	76525.62879	176130.4149	265499.9432	269925.5712	12412.98992	278565.7347	257923.9362	284285.919	334000.4527	589442.1988	359488.7266	1558301.137	495806.5682	749669.0742	245854.2462	455058.2035	358982.3111	263610.8034	2074063.194	608609.74	13898.87808	13662.47279	13786.34586	13636.86456	13765.86799	13775.39199	14073.94025	13777.02614	13513.23679
Level 2; Probable Structure, library MSn;Cross-Verified	5-hydroxy-2-(4-hydroxyphenyl)-7-(3,4,5-trihydroxy-6-methyloxan-2-yl)oxy-3-(3,4,5-trihydroxyoxan-2-yl)oxychromen-4-one	14334872�	C26 H28 O14	564.148_7.64	564.14824	7.648	0.6	53728962.6	455082.6831	491577.0554	387997.0021	583540.5516	702592.6832	717393.9553	1159941.109	223495.7675	323069.1129	523276.6701	1018024.13	680728.5496	792619.0591	893283.2825	17184469.84	16899040.43	45086.4021	17950478.44	17975213.96	17585070.85	18061005.3	6143580.665	7237753.734	2782485.405	2891259.849	8337695.253	2375816.817	8516632.241	2651803.622	5075215.539	4843056.525	775883.925	31592638.47	25498291.38	43493792.74	53728962.6	27147242.4	35336330.23	22786299.48	33840997.81	33925275.4
Level 2; Probable Structure, library MSn;Cross-Verified	5-hydroxy-2-(4-hydroxyphenyl)-7-[(3,4,5-trihydroxy-6-methyloxan-2-yl)oxy]-3-[(3,4,5-trihydroxyoxan-2-yl)oxy]-4H-chromen-4-one	_	C26 H28 O14	564.148_7.98	564.14815	7.981	0.43	7816679.28	82611.92104	214665.6623	75935.51524	225896.4767	113399.1635	47264.79884	54562.86126	71866.25858	60384.97291	86237.2351	57961.80548	84960.20026	68194.25434	76208.11487	830770.8326	720568.4644	12834.61365	783211.0611	818678.9057	810354.0273	763186.8424	45307.2361	22048.10759	24905.05859	23442.87384	47686.08403	15511.10219	21329.53754	26120.87264	38992.81544	38729.71144	35614.06251	2830168.257	1929633.3	2578814.204	4021138.687	2935204.044	2746186.745	1773436.634	3029970.14	1258112.944
Level 2; Probable Structure, library MSn;Cross-Verified	5'-Methylthioadenosine	439176�	C11 H15 N5 O3 S	297.089_5.47	297.08952	5.471	-0.14	3222025.268	1521034.419	2582227.435	696493.9465	1478954.276	1373450.305	2513464.878	3115529.921	2964283.529	1987290.752	2204581.283	1733835.984	1888689.339	3222025.268	2007664.224	1286273.761	1320612.304	9517.417163	1416466.522	1498692.72	1475815.784	1568198.746	156909.2791	168790.4834	315703.3841	174457.8331	290566.7644	135465.8495	211298.5826	272998.4572	175393.5824	164675.8275	268024.4983	752925.2789	1099848.221	588785.3082	1010284.929	976337.6727	1254797.974	1985638.65	826975.8961	369407.648
Level 2; Probable Structure, library MSn;Cross-Verified	7,8-Dihydroxy-4-methylcoumarin	5355836	C10 H8 O4	192.042_7.5	192.04245	7.502	1	19246677.75	12561641.27	19246677.75	12533028.17	12337308.05	6486461.837	6395736.632	4762369.556	41910.67254	1695137.494	13708116.38	7123928.031	12120094.85	8400362.401	11309248.91	5151118.012	4984244.553	15505.91003	5205880.572	6272080.925	5459059.558	5206033.491	29043.8699	45925.41138	42224.44125	21919.87501	29658.75853	27748.27421	44828.45417	26910.76848	30354.46259	34380.15348	30261.54763	87474.01017	51769.70335	92228.25508	104404.1478	53636.34929	32826.40515	49456.56734	69851.63334	127807.8103
Level 2; Probable Structure, library MSn;Cross-Verified	7,8-Dihydroxy-4-methylcoumarin	5355836	C10 H8 O4	192.042_8.46	192.04245	8.468	1	207747362.6	110126760.9	207747362.6	96296134.42	101199422.7	104857769.8	126612276.6	118442505.5	26507.89102	21379110.59	140501628	140804220.3	184765772	58887841.93	146160035.3	53296877.91	56366059.46	18351.04006	66679177.02	61295808.34	57032339.33	56534924.9	92154.08728	189219.0367	30359.12739	28206.48069	106522.0237	20502.60571	126241.1168	107306.4845	52403.96084	295813.3131	190279.5051	54040.94043	25580.32154	34046.00746	55959.40666	32675.81348	40489.78976	88970.19579	26351.36619	37873.36683
Level 2; Probable Structure, library MSn;Cross-Verified	7,8-Dihydroxy-4-methylcoumarin	5355836	C10 H8 O4	192.042_6.72	192.04244	6.724	0.92	9222357.142	5903593.219	6200090.727	5930670.895	5155523.68	2142571.972	4628633.336	2801454.397	95397.13733	457308.2204	3173716.351	7901577.278	9222357.142	2725320.704	4325890.674	1727520.209	1662654.455	13374.76248	2062903.974	2173963.622	1783700.952	1731314.837	26630.00855	18058.77817	22471.23815	52796.81937	32399.00529	14884.36662	34854.28216	59156.86548	38311.6674	100015.2515	107836.517	32230.5789	19297.42638	28594.60059	59773.89575	34261.14905	77786.99013	46352.12567	63790.44884	38711.96157
Level 2; Probable Structure, library MSn;Cross-Verified	Adenosine	60961��	C10 H13 N5 O4	267.096_2.97	267.09697	2.97	0.8	64984505.7	34092674.35	41661428.86	22620413.64	39580425.86	64984505.7	43082158.64	38654939.85	32783029.83	12429248.92	42651149.89	28727237.02	43183210.6	22285401.04	36744623.23	37234238.9	37103298	73034.02321	38266276.5	41253624.08	40859280.89	41522869.17	20560413.95	31296620.22	34984793.13	13873737.24	24021476.78	19581958.55	46472354.43	32128262.79	21794213.63	28118346.58	32672435.18	18651344.85	28693040.93	47919256.07	47499228.42	18489096.72	34521830.91	37788163.27	46537133.77	54860639.52
Level 2; Probable Structure, library MSn;Cross-Verified	Blumenol A glucoside	38346961�	C19 H30 O8	386.194_6.59	386.19429	6.593	0.56	142238451.9	77811067.17	95147487.27	77540874.62	99364596.87	71016552.7	91759631.3	99044267.6	142238451.9	80254009.94	87941497.95	63755370.72	124297601	90835411.17	49292799.61	65543584.76	65656772.44	879344.9434	67628330.68	69278776.46	68789537.84	68611245.5	5975507.142	23214963.88	18558747.65	29918630.87	5432720.058	8844960.926	16110617.61	38889866.9	21431993.53	10237809.96	7166073.801	47140646.01	45409740.87	75745832.23	54771480.23	30564859.77	56590114.77	70190220.61	48282054.96	49601127.11
Level 2; Probable Structure, library MSn;Cross-Verified	Blumenol C glucoside	14135395�	C19 H32 O7	372.214_8.24	372.21499	8.241	0.5	79767126.12	3541365.148	6333903.181	3686613.311	5059970.503	3755525.736	2716400.966	2852385.046	1372720.152	842969.7942	4080024.96	2445401.058	3411865.375	3554196.941	2322806.35	19866067.67	21073388.54	46886.5475	22693613.33	21944199.48	22295807.86	22439397.29	1121169.584	956800.3114	1222250.7	1475805.108	1625553.957	190168.3875	659803.1981	2095607.47	668685.8497	3696916.394	1939324.501	48519057.76	17020931.18	79767126.12	56967337.87	28644283.13	29970422.86	50124304.4	39871533.64	35618003.64
Level 2; Probable Structure, library MSn;Cross-Verified	Blumenol C glucoside	14135395�	C19 H32 O7	372.214_8.01	372.21499	8.017	0.49	213950761.1	97883065.47	75093495.9	87733449.55	96811290.75	99067988.03	99918238.11	56695733.38	3527694.947	50951251.18	63272770.32	85709061.51	168378698.4	99795065.9	74793208.42	92231908.27	93811905.31	52112.78194	99941646.85	73099082.96	105880025.9	100584119.3	63714780.01	9568764.184	18477979.01	13547221.75	46318594.98	1619865.065	7879694.84	29375037.1	9977847.776	53666728.26	48329813.07	158796940.4	134765500.7	202406791.9	48347345.03	110957549.7	162530765.5	47750520.79	85154755.18	69217232.76
Level 2; Probable Structure, library MSn;Cross-Verified	Blumenol C malonylglucoside	_	C23 H30 N4 O6	458.215_8.44	458.21554	8.446	-2.17	36601438.82	453547.714	534667.731	854270.026	788443.2057	1087800.299	703104.3695	782217.6234	382659.7744	36601438.82	489236.0997	688123.8937	1245977.666	1285980.544	6926470.894	2095904.514	2141229.129	11745.73627	2096369.507	2164740.807	2341946.813	2158837.253	1120473.449	289759.3987	354383.7127	289962.4931	906271.6492	191178.6637	4528797.702	394249.5936	588860.8215	505889.2861	900237.9667	174388.1792	165855.1812	716310.5272	101141.8479	342545.8577	425459.8617	40148.24754	96902.47102	71792.42269
Level 2; Probable Structure, library MSn;Cross-Verified	Bungeiside C	127686��	C19 H26 O11	430.147_7.7	430.14784	7.704	0.77	3820645.658	161070.1951	133491.9738	128394.7934	96723.55541	89121.52552	60305.52413	88788.06778	90234.39579	116431.6406	95237.01626	48528.53245	155737.819	97845.13136	50859.20119	532248.3621	594745.9931	16316.92517	632242.0209	587497.834	516408.689	687541.375	510020.3035	493034.1439	644186.6623	727236.8714	506049.6252	361572.3508	386973.3323	640785.4143	599449.7973	664182.6487	666977.116	1904806.496	1022145.214	1055838.939	1389598.184	1089595.946	1465284.471	3820645.658	3095737.465	2728285.138
Level 2; Probable Structure, library MSn;Cross-Verified	Caffeic acid	689043��	C9 H8 O4	180.042_8.99	180.04236	8.997	0.56	2227743.413	2227743.413	1498600.296	1154965.196	1080445.228	1017764.856	139310.6298	388014.1429	20793.98057	115568.1242	1072925.626	465303.9375	985742.4521	224597.8259	384262.9394	289100.471	278483.3526	12231.77728	285532.1565	354909.2643	301159.5434	331928.5217	187179.3748	55499.74247	262657.6027	80352.76067	246676.2881	53177.15304	59227.46028	142374.2371	54569.83311	102275.1537	81098.69422	21636.14395	31850.27113	42408.99916	50757.75389	18373.15836	27802.06581	37674.52399	49712.20292	57929.50323
Level 2; Probable Structure, library MSn;Cross-Verified	Caffeic acid	689043��	C9 H8 O4	180.042_9.12	180.04245	9.125	1.08	100348550.9	67966327.36	86191231.42	100348550.9	76663571.11	97094157.37	15713055.49	39037724.67	278328.4194	3911729.335	74991525.17	44299285.06	90153061.33	29213908.49	28254212.94	20447880.85	22837559.76	27756.74481	22018109.94	21044913.35	16440209.31	13819370.13	10026825.9	240667.1346	672458.6162	288091.6959	7660359.782	146895.7516	366923.1607	368117.4548	251806.99	2514948.123	1500567.474	633739.5577	281962.8152	196109.8588	3634179.439	266732.1807	271161.0605	190331.0266	227578.81	222982.1015
Level 2; Probable Structure, library MSn;Cross-Verified	Caffeic acid	689043��	C9 H8 O4	180.042_7.84	180.04244	7.841	1.01	106125636.6	34091363.78	42354458.3	35919005.92	29932116.14	30966610.9	31061959.56	25340653.3	14230593.14	26577142.16	32219094.55	31341108.43	106125636.6	27557171.79	34119694.25	24377415.03	24621344.56	107113.4858	24599066.82	26722429.11	25363638.54	24671621.43	639843.1994	396708.9155	684108.118	434128.2921	614449.0406	119642.3301	371395.0585	591394.2148	117416.9117	310777.6973	581651.5824	363363.3904	336302.3635	336387.7529	393682.4062	348072.5553	339339.3032	320613.9308	312807.3819	342411.3616
Level 2; Probable Structure, library MSn;Cross-Verified	Caffeoyl quinic acid	1794427��	C16 H18 O9	354.095_7.34	354.09546	7.345	1.08	13250631.8	13250631.8	3931268.096	10593299.17	4678264.528	10663226.12	3482587.293	4173932.491	184185.5306	2594911.144	11902105.19	8975990.151	5949398.669	5484217.847	5759100.114	2442944.729	2743739.646	26376.98814	2540841.54	2584693.267	2976665.333	2649830.937	576279.7891	255819.2408	407958.4718	334726.8339	603807.0307	146489.6269	196419.5021	618408.1996	298559.3523	813132.5507	739283.6376	396076.9072	135433.274	337821.0708	507574.2154	206774.6818	267814.3061	312059.7958	282735.4059	461160.7074
Level 2; Probable Structure, library MSn;Cross-Verified	Caffeoyl quinic acid	1794427��	C16 H18 O9	354.095_3.48	354.09526	3.482	0.51	15428555.8	11384987.62	9111131.97	14302355.08	14082696.38	15428555.8	7262568.412	6938179.011	5612452.533	8239601.601	12481544.54	10931964.09	13568476.46	10307488.54	10289261.24	4962822.981	4716930.261	33417.03226	5048456.191	5291465.635	6161036.49	5559314.587	2625124.655	1730672.349	1914553.606	1450506.747	2785410.07	1420050.742	1741362.583	3911381.375	1762245.188	1266753.428	1022381.98	282737.953	69339.92205	257249.6418	124431.726	103886.3794	381567.9841	165540.9894	139753.6165	177717.297
Level 2; Probable Structure, library MSn;Cross-Verified	Coniferaldehyde	5280536��	C10 H10 O3	178.063_2.46	178.06302	2.467	0.15	1394038.741	82614.11151	901106.9356	1073601.573	113586.7043	1394038.741	250282.7905	1322675.816	441014.9054	276137.1467	55625.92191	214202.4733	652229.9568	345435.3406	699472.0534	371203.7597	367256.958	12167.2784	402594.9316	410014.1191	398024.6701	415428.2495	112516.6408	156463.4323	138634.9123	171996.5035	145661.8257	134405.5828	130991.6274	368530.2107	123409.3763	221426.727	190571.8839	211445.9518	274787.9549	431170.2121	806589.3878	75468.65414	499202.9812	439386.418	135646.6036	272513.4382
Level 2; Probable Structure, library MSn;Cross-Verified	Coniferaldehyde	5280536��	C10 H10 O3	178.063_3.21	178.06304	3.213	0.27	9162321.352	1641841.321	9162321.352	8428717.527	2650738.285	8763776.095	3324434.119	7876022.401	1187155.863	2162150.631	1949678.327	3613345.824	7873488.519	8006035.084	8775699.838	3979179.02	3957490.556	171799.1404	4389855.412	4468764.387	4872167.777	4593114.026	1392738.545	2683023.39	2464405.441	3124151.53	1737276.836	2342270.124	2536704.866	5421857.083	2286978.83	4286078.56	2762875.127	3068489.391	1899809.871	2950201.709	2823314.433	1282877.002	2787402.174	3301606.791	3068162.164	2683137.771
Level 2; Probable Structure, library MSn;Cross-Verified	Cynarine	5281769�	C25 H24 O12	516.127_6.79	516.12713	6.798	0.69	29175307	17256552.89	18789990.52	21790759.92	16794055.52	17290177.08	6575851.352	7757354.046	9494623.255	29175307	18517620.28	12317712.82	20000321.78	20739733.7	9036444.231	7036683.776	6843730.633	980726.8439	8099843.962	6811481.886	7130303.989	6333383.268	3015102.285	2121093.467	3976921.269	1656082.456	3180886.323	1628595.679	2028198.125	2980138.901	1713141.502	1225354.085	1628829.144	834536.6476	152908.8504	662897.0295	803648.7894	154349.5567	130470.485	761542.4498	141173.6697	106185.8725
Level 2; Probable Structure, library MSn;Cross-Verified	Dihydroluteolin	_	C15 H12 O6	288.063_7.36	288.06341	7.369	0.07	4687107.237	2913707.56	4614659.11	2557645.853	4687107.237	2182337.624	1605190.641	4145281.506	2052797.508	579371.9132	1637496.637	1891869.831	2570093.075	2135522.864	1127379.812	1389772.217	1238618.328	12367.69036	1461388.513	1245532.393	1330065.539	1305267.419	79822.19369	78484.75353	164793.6475	136823.997	117940.5861	68825.77465	51745.44422	184388.4742	104769.0656	182285.8848	120378.3401	632766.4122	364507.459	673241.8916	737118.505	651468.4299	363546.7717	550786.7155	437219.9821	511829.0521
Level 2; Probable Structure, library MSn;Cross-Verified	Dihydroxybenzoic acid hexoside dimer	_	C26 H32 O18	632.159_4.99	632.159	4.995	0.22	269559887.2	213248058.8	269559887.2	179024955.6	186892096.4	175724401	204118075	163705949.6	198719.0891	41815950.47	252670756.1	157658708	248598579.7	148928136.3	183702358.4	66730421.29	68996027.07	52628.30291	77763265.48	76544398.88	80405540.03	78753488.29	72792.76439	58330.49122	58879.57686	59722.16043	68992.09167	56725.01758	60800.26658	66012.4371	64244.60201	72599.17043	58363.50004	155621.6306	58034.84287	60775.27273	65811.7269	135632.3101	122958.0445	125171.131	102953.894	126254.0264
Level 2; Probable Structure, library MSn;Cross-Verified	Dimandelonitrile-gentiobioside	_	C29 H30 N6 O8	590.211_7.02	590.21136	7.026	-1.95	130591582.4	82696.73443	145013.2369	117526.0675	72987.54583	85794.67442	60845.2039	163833.9627	138961.9619	54081.11412	70884.9555	73449.89823	94915.60651	61328.94519	70494.90604	71714394.75	73162366.41	27859.46527	70744603.16	75219164.84	74112522.38	72894904.64	62843774.67	81459893.71	117306099.1	89357832.66	61997645.99	91057710.71	87267876.42	107916344.6	95665097.84	68040704.68	77540395.48	55855172.22	72928807.65	73205049.49	126936029.4	46662216.81	85429350.95	92589631.46	95523827.5	73950507.3
Level 2; Probable Structure, library MSn;Cross-Verified	Eriodictyol	440735��	C15 H12 O6	288.063_8.06	288.06334	8.066	-0.18	4394694.189	427172.2122	546460.4385	267151.9974	968594.8272	401644.5101	407008.1732	394011.5124	271141.6893	129736.6265	295465.233	337271.1224	364218.6532	201910.0173	489616.839	1355538.417	1370413.763	12322.68671	1346449.214	1482219.019	1473526.96	1479872.919	515880.8098	181629.8649	565631.9737	264646.7348	505393.5298	60724.34723	105494.5527	520712.7041	245102.2321	1421302.137	816108.7135	2800233.042	2965452.698	4394694.189	1545864.882	4045930.627	2644052.765	2668673.955	3082816.152	2185408.187
Level 2; Probable Structure, library MSn;Cross-Verified	Esculetin	5281416	C9 H6 O4	178.026_4.87	178.02672	4.878	0.62	22068953.4	17781632.73	13774519.14	7713471.89	15079973.7	22068953.4	7688530.778	8485442.545	579959.1432	11251434.2	20386932.61	13004016.33	15692740.46	12420365.26	15449929.28	5189426.804	5298653.644	15805.72168	5771163.941	5767586.138	5876084.025	5627744.728	174290.1971	82082.93613	129640.4118	116983.0246	161156.0354	49703.4848	76133.91219	112977.0795	104909.8118	189770.615	76568.00397	32138.23639	62363.99696	53763.69808	21365.09854	23985.06613	55627.15261	29680.82239	24473.24074	33419.72089
Level 2; Probable Structure, library MSn;Cross-Verified	Ethylparaben	8434��	C9 H10 O3	166.063_5.7	166.0631	5.703	0.62	29576553.54	6459492.455	4994275.811	3697704.956	3527569.854	4682558.908	4285602.103	4948635.318	1422185.702	29576553.54	5172211.154	3332145.62	4209338.671	5280376.689	4973339.33	3014572.108	3032102.872	32408.99313	3081834.446	3450950.614	3424957.27	3035165.589	451136.0704	214346.6735	214417.7462	182940.9996	417592.9697	83619.27955	137430.9714	355743.0279	98092.06244	564280.0419	573024.755	251939.2079	409621.9232	833358.0875	412951.4079	215104.8132	372501.7213	514070.6776	69614.11567	1021070.076
Level 2; Probable Structure, library MSn;Cross-Verified	Ferulic acid	445858��	C10 H10 O4	194.058_6.4	194.05803	6.409	0.62	99895002.98	68253309.13	92003232.11	41723306.89	89666035.59	53354653.66	28283303.1	72677651.68	3765128.349	32208077.29	51808335.66	51457441.62	65821514.08	32229360.99	99895002.98	28259498.45	29299797.37	52136.17575	29410799.51	30314050.69	30089124.99	30508334.4	21398777.99	15865071.72	25149670.36	12644983.75	21667758.24	2852024.538	7643956.565	46019389.9	13363517.58	27238282.65	19607761.32	14756303.15	6630844.422	5579948.831	17866138.45	10199336.1	14407815.12	21730829.56	4712938.354	19915988.39
Level 2; Probable Structure, library MSn;Cross-Verified	Ferulic acid	445858��	C10 H10 O4	194.058_5.7	194.05801	5.709	0.52	10632533.49	7329931.101	2667312.117	2597409.192	4740450.707	1990154.013	2899130.766	2815017.3	290872.2224	1841891.308	8926245.389	4241643.724	6841680.099	2411873.24	10632533.49	3292258.487	3671533.365	39070.27296	3402611.604	3797180.313	3701120.04	3683943.422	5263773.458	4327437.759	4262838.455	4432160.31	5943026.229	3739988.577	3128295.83	6081597.125	5266603.583	7407069.464	5919928.634	995961.6011	752312.8566	1211009.829	2500576.752	715075.1481	987996.6055	2005607.481	900498.4418	372126.285
Level 2; Probable Structure, library MSn;Cross-Verified	Feruloylquinic acid	9799386��	C17 H20 O9	368.11_5.29	368.11081	5.294	0.2	6391267.563	3445787.741	3233316.044	6391267.563	5579799.956	3785839.881	2743869.723	2793213.826	553658.7088	1831570.079	3777346.603	3466280.993	4058835.293	2094103.083	4404756.826	1592461.261	1688113.233	13242.65727	1613895.414	2560804.993	1807396.383	1765334.2	217066.997	586468.2581	326811.9768	311665.9135	525658.0245	542496.4109	292821.3549	690816.6294	563995.651	417391.6901	330472.7157	669090.7079	100307.7344	106406.63	197963.9543	84064.36298	517274.7785	195269.6271	221400.3174	169431.624
Level 2; Probable Structure, library MSn;Cross-Verified	Gallic acid	370��	C7 H6 O5	170.021_4.33	170.02158	4.333	0.36	10751039.2	800012.5863	2396514.5	3227935.795	1759081.078	2853708.56	1099033.438	1121810.836	274965.96	2085910.007	1939145.835	846713.31	1779601.571	2896084.555	2393821.87	4142370.569	4183099.481	34048.54935	4572491.915	4472096.403	4615005.405	4794579.613	3404024.089	4920755.341	4175485.43	3562995.746	4619607.205	2974190.291	4125180.331	2895312.197	3653170.961	5544162.877	1422527.501	10751039.2	2984444.147	6349341.741	8283825.767	8203188.938	4937168.044	6284025.503	8511583.673	3321572.162
Level 2; Probable Structure, library MSn;Cross-Verified	Hydroxyblumenol C glucoside	_	C19 H32 O8	388.21_6.61	388.21005	6.619	0.85	213087520.3	164524158.4	202648404	169717360.1	213087520.3	125262642.3	111264615.3	88952453.37	26834618.69	14928274.11	182961230.6	125228931.2	68507088.2	90881146.68	46338469.02	52125034.52	52299031.87	56545.08821	54208686.72	56973794.46	56150378.83	55841297.9	35116224.88	21593050.41	18881760.16	29052524.1	33379345.24	12164768.21	22324471.35	21620245.84	17999103.08	29190916.92	28761402.87	10773528.01	6209667.711	8211237.612	969978.9877	5159957.752	7989170.001	5634938.451	5410536.047	4689479.787
Level 2; Probable Structure, library MSn;Cross-Verified	Hydroxyblumenol C glucoside	_	C19 H32 O8	388.21_6.87	388.21012	6.872	1.04	303762404.9	199831086.6	303762404.9	227700012.3	289925288.9	188510279.4	186295976.8	205549657.8	15011107.62	46775045.79	207871015.6	161161096.5	226176228.1	53361819.84	155630974.7	82927869.44	84319632.42	45673.93222	86699736.44	86045184.67	89218545.72	86451951.86	804561.7205	31066613.23	40951577.67	40068149.91	476551.3773	12120765.15	27671151.48	52826604.91	31693598.91	722038.5218	487378.637	17551660.88	1528846.008	26613814.47	54660475.46	17271943.63	2473919.082	16289273.23	22249990.28	23909069.16
Level 2; Probable Structure, library MSn;Cross-Verified	Hydroxyblumenol C glucoside	_	C19 H32 O8	388.209_6.98	388.20987	6.98	0.38	40683923.5	14214941.47	7614356.159	12179212.56	18320420.67	7515612.689	18519767.29	13762532.55	2524623.043	13306619.73	8979154.429	8387156.536	6198875.621	40683923.5	13413868.06	8699120.087	8670511.537	59757.60484	9319137.778	9868507.462	9893245.465	9298156.928	1089551.352	1353657.094	1376256.246	1695382.181	1203970.305	992707.7124	1005844.408	1635336.353	2501262.402	1491732.114	1023327.712	1364218.139	345678.4637	27350759.9	18215524.28	5439964.794	880936.4033	15595150.33	21009705.76	24039607.7
Level 2; Probable Structure, library MSn;Cross-Verified	Isoleucine	6306��	C6 H13 N O2	131.094_2.85	131.09471	2.859	0.61	5163581.346	1530477.177	2210617.575	1537185.457	2086302.407	1620977.904	1140261.31	1307875.689	2509837.157	1305012.35	2253451.788	1135964.835	2042343.423	1572529.114	1284539.421	2629477.313	2653191.015	16014.90775	3057658.669	3428442.61	3272869.254	3386899.156	2276627.725	2395435.282	3070540.063	2636996.961	3293176.63	3758279.583	4666504.496	5163581.346	3625739.013	4890611.918	2457802.298	1157323.261	1482100.542	1647650.373	2624401.045	2800816.677	2968241.807	2755028.36	3278982.753	2074821.725
Level 2; Probable Structure, library MSn;Cross-Verified	Isoleucine	6306��	C6 H13 N O2	131.094_3.08	131.09471	3.081	0.62	5560142.516	1324235.054	2040070.635	1192695.009	1019257.877	812068.8773	843754.097	1112058.078	596328.0664	946501.3653	2110398.136	847279.05	1474583.734	1369978.332	1157059.436	2143956.562	2322890.944	17793.06805	2497014.904	2631403.78	2738600.376	2757441.573	1876831.128	2138278.433	2309724.883	2160615.906	2757506.148	3336037.099	5560142.516	4084484.134	3076652.029	2907003.543	1595582.583	1469029.268	1581953.21	1653771.695	1793824.92	2827436.224	3048706.57	3268289.11	3373399.234	1883298.959
Level 2; Probable Structure, library MSn;Cross-Verified	Isosakuranetin-O-hexose-hexose-hexoside	_	C32 H41 N2 O18 P	772.206_5.16	772.20625	5.164	-3.82	6426770.323	16203.60859	21472.51422	26132.97701	20581.82655	19189.30634	20447.24852	18508.36148	17360.64243	15871.13307	16291.80074	15715.18089	20938.03951	16251.0011	18207.38686	930299.0568	959337.3295	11046.00393	999423.1516	994721.2341	1071252.923	1060546.576	6426770.323	2735643.466	2898824.698	2856171.002	6298226.323	2196323.247	1959111.081	2745355.902	936639.2527	5217794.404	3008173.79	49039.59073	15715.9022	74738.39314	38875.19022	15412.31359	105655.2423	15251.3214	27574.99989	88419.74661
Level 2; Probable Structure, library MSn;Cross-Verified	Jaceoside	11179379��	C23 H24 O12	492.127_8.08	492.12701	8.088	0.47	9644897.682	8825792.425	9644897.682	4536458.187	6396370.076	7878722.012	2544132.522	3037830.105	3713954.983	1328204.197	5174752.68	3093285.826	4838272.255	4390856.762	2448699.458	1975089.581	2006812.088	11670.56896	2084401.266	2114932.05	2191759.217	1917283.874	69575.93243	14814.78453	14415.73807	15500.17942	74175.61605	13524.90408	25098.72232	29351.27175	27779.66717	114806.3147	82002.74085	98387.73613	30785.55979	35924.13531	146347.1127	71688.28262	72913.68647	87053.39633	96784.04043	30981.55317
Level 2; Probable Structure, library MSn;Cross-Verified	Kaempferol 3- (6"-malonylgalactoside)	44258761�	C24 H22 O14	534.101_7.99	534.10126	7.992	0.57	5530172.855	73106.86818	87469.57894	364676.8273	78247.38873	74114.9179	44815.48859	923659.6822	2562458.264	57255.7618	70935.54932	54958.16539	82427.09003	64660.35828	1140634.075	891485.4541	844760.3555	12292.37006	858021.7523	826231.7124	908907.8725	850706.3979	3888429.246	3659574.949	3341412.684	3981472.279	3862661.868	1470001.657	3163038.677	4662348.517	5102394.54	5530172.855	4830497.485	33279.40644	27359.82859	33514.31803	23288.05243	25390.29323	29796.41578	19396.94772	20651.06166	22876.46095
Level 2; Probable Structure, library MSn;Cross-Verified	Kaempferol 3-O-gentiobioside	9960512�	C27 H30 O16	610.153_5.82	610.15322	5.823	-0.27	3700337.139	1033698.733	1247019.68	635998.0485	929223.2569	584521.8966	834547.1771	949758.774	1298103.739	592870.0612	477763.8699	477050.661	423514.8257	519708.0108	559444.5956	998503.8122	1009586.328	10971.19599	1006583.813	1011666.571	951980.8233	946778.9708	2902870.346	1989637.765	3700337.139	1108901.724	2674742.349	501661.0362	717082.1545	1912959.606	237705.6723	2031256.247	2049949.724	335197.695	142399.9855	442485.1195	250908.794	159790.3922	163302.3327	170140.0532	426459.1032	285051.932
Level 2; Probable Structure, library MSn;Cross-Verified	Kaempferol 3-O-gentiobioside	9960512�	C27 H30 O16	610.153_6.35	610.15322	6.357	-0.27	3171730.553	452965.668	2311370.627	928259.5757	3171730.553	575722.7135	1041502.981	936222.6496	970492.19	1830019.606	977296.153	625527.5965	1513631.208	561958.13	1305887.211	416055.4823	458860.0405	11328.60445	444183.3058	429919.9875	430654.1482	399957.7484	226285.7716	44912.79409	61025.6213	38765.66359	65290.143	15792.25594	194663.8778	35103.13831	19650.61394	117771.2043	28432.41003	44219.96329	35611.38727	41452.61159	48224.25316	26682.78466	42451.43242	35394.79566	36745.13245	48345.91175
Level 2; Probable Structure, library MSn;Cross-Verified	Kaempferol 3-O-gentiobioside	9960512�	C27 H30 O16	610.153_6.47	610.15346	6.477	0.12	16836659.37	169626.9183	270861.8154	111613.7302	293301.4453	115548.5895	104047.8241	225328.4149	154912.4353	334507.2514	151183.5657	120192.5907	215437.4556	91043.96624	117155.5877	3455725.065	3525412.879	24178.60729	3464907.646	3553011.45	3602506.404	3233104.575	14961320.1	10656554	16173158.12	9633502.981	16836659.37	5120446.811	4749415.018	12984913.92	2729608.402	14136755.24	8713029.226	553481.1673	1424105.913	1063106.257	1004952.926	1798676.249	708195.8806	1255479.954	1366126.866	475309.6409
Level 2; Probable Structure, library MSn;Cross-Verified	Kaempferol 3-O-gentiobioside	9960512�	C27 H30 O16	610.153_5.96	610.15317	5.967	-0.34	8015203.018	211839.3623	186307.9228	194220.8833	192089.5344	195288.4772	115372.6583	136933.9517	86720.66235	176552.5935	229788.2858	155388.3991	198727.6756	159152.1898	144957.1945	1092695.889	1100003.349	10891.71631	1013340.558	1117629.125	1014746.203	991360.3651	5456947.4	2338355.064	2820827.329	2088731.245	3978914.596	898234.9515	1996550.736	3169829.273	4346175.03	8015203.018	4336842.907	181557.8918	90072.12045	153714.0972	162720.5335	118973.5566	150655.7851	129358.9539	102215.4076	210198.3198
Level 2; Probable Structure, library MSn;Cross-Verified	Kaempferol-O-(-acetylhexosyl)-O-deoxyhexoside	_	C29 H32 O16	636.169_8.43	636.16955	8.435	0.81	14219643.38	23474.7266	33782.93016	22199.06583	23887.23565	21147.42786	21594.61447	24366.01382	11500.99068	16279.08086	29905.12712	22994.04302	31603.00104	18593.23277	24486.31578	1813445.121	1742529.033	10208.46793	1734429.857	1948583.692	1934396.424	1947992.597	2337462.184	8227624.922	7142339.608	8127168.518	5652285.754	4988509.303	4116599.544	10684421.44	9385319.53	11685460.76	14219643.38	14536.30052	11122.73833	11982.66834	15697.03204	11346.44135	12579.65484	13710.26958	11318.21024	12060.80866
Level 2; Probable Structure, library MSn;Cross-Verified	Kaempferol-O-(-acetylhexosyl)-O-deoxyhexoside	_	C30 H28 N4 O12	636.169_8.62	636.16951	8.628	-1.36	455655006.7	40335.40752	193030.6435	132528.3567	125357.6536	102192.7447	35288.56147	37351.4914	31748.18378	28586.97644	37089.51405	63899.41502	40467.84541	29861.54029	66767.03084	89628985.94	89211119.53	21966.85491	104566670.1	98132019.61	107135215.8	101896694.5	143347765.7	328799720.6	291488532.4	303895180.6	182040518.5	287050326.3	203291267.5	366821154.4	389995427.9	455655006.7	416386959.2	52822.47624	123219.1027	80919.32625	654154.3452	38603.46925	40997.65967	37910.02128	37095.42866	480183.2232
Level 2; Probable Structure, library MSn;Cross-Verified	Kaempferol-O-deoxyhexose-glucuronide	_	C30 H31 N2 O6 P3	608.138_7.09	608.13813	7.092	-2.25	34044607.33	44743.9951	42710.78763	35234.94947	36863.87732	47031.50156	76768.71646	71654.50139	35907.95305	34240.34551	43396.08869	77104.45867	35972.24447	112489.3117	39015.18317	4337058.56	4286954.14	11179.63952	4265144.85	4310483.23	4299210.965	4296915.163	26453.5609	24192.01518	29430.86921	24919.26187	25039.68568	28429.8857	34129.68275	27867.12696	19720.44724	29233.8211	28394.77831	61504.27955	10527123.47	60013.29588	59323.39692	19469597.07	17581094.61	8077813.066	22618985.08	74405.51135
Level 2; Probable Structure, library MSn;Cross-Verified	Kaempferol-O-pentosyl-pentoside	_	C25 H26 O14	550.133_7.79	550.13304	7.793	1.43	388808994	306031.113	339100.7999	326727.0961	678896.7983	274756.074	162337.6479	319246.5138	219221.0454	273110.6703	273838.3151	223600.8682	324785.7527	219435.2654	184397.8124	32197187.61	32532603.81	36295.60255	32399529.69	34932220.95	34770484.67	34973976.82	361078.5851	311123.5041	607160.0998	572607.4081	337168.2446	183087.1269	670855.6845	544043.0524	520343.3864	679109.7554	560787.7755	388808994	89247651.75	19806826.06	252827598.1	4325192.42	204911517	2683440.829	22486459.2	209248636
Level 2; Probable Structure, library MSn;Cross-Verified	Kynurenate hexoside	_	C16 H17 N O8	351.095_3.58	351.0955	3.588	0.25	27318937.95	11519538.6	14247804	11962097.8	14829379.01	12121266.47	9566948.22	12239595.37	3908422.661	7531690.506	10220694.41	11033916.37	14546705.57	14090067.46	14048362.63	15727501.07	16467925.54	52421.47478	17503925.19	17116386.62	18655363.87	18618664.32	24001837.48	14098746.71	10438290.76	16535990.74	22484340.09	10100104.34	9124055.024	14710136.85	20224749.76	27318937.95	16221735.64	18499825.73	13446926.67	21163013.41	19695897.41	16699514.15	16060718.42	14988502.39	14786433.35	13166630.65
Level 2; Probable Structure, library MSn;Cross-Verified	Kynurenic acid	3845��	C10 H7 N O3	189.042_5.78	189.04272	5.786	0.66	44453563.39	31339125.26	44453563.39	28009090.54	32865472.77	35402070.98	39417967.88	37505626.81	10577105.74	39461619.43	29620002.98	31798391.07	40503871.8	28975475.51	30762997.81	15369943.43	16295135.45	11783.93778	16369759.85	16796711.25	17856579.17	17095770.36	389480.218	717019.9585	1297679.902	915789.9355	614096.3984	406585.1067	2398796.622	1605538.417	478035.8037	1532190.593	1844737.825	746789.3756	955964.2086	940018.4157	889093.5704	1514779.132	15833772.44	1030516.23	1690491.724	951839.6121
Level 2; Probable Structure, library MSn;Cross-Verified	L-Pyroglutamic acid	7405��	C5 H7 N O3	129.042_2.53	129.04269	2.537	0.74	4195206.129	333375.7169	161037.8223	372638.3368	238130.4285	297033.4487	359904.2268	628471.6541	506024.7115	284722.8747	291380.8478	511426.8366	1060290.857	168547.8729	529459.1718	963743.6781	1003155.068	23086.81256	975707.2456	1083434.387	1012427.204	1088197.523	510735.0746	576306.6497	578634.3351	583654.746	510715.8636	604935.8318	788637.3268	554024.3274	516407.2685	366010.0697	606279.7387	851007.0754	1188979.519	684734.5396	965222.2876	767376.3853	868178.3646	556009.8833	3572086.957	1013589.407
Level 2; Probable Structure, library MSn;Cross-Verified	Massbank:PR310797 Pyridoxine + O-Hex	3034219�	C14 H21 N O8	331.126_2.47	331.12695	2.472	0.7	77646658.89	49755950.33	77646658.89	64829949.75	58118388.17	49946784.18	71148798.1	67719233.24	23597618.15	26862433.97	52736049.59	55268686.9	66013949.23	35519065.16	52005748.18	21988566.33	20992078.17	25877.63263	21983236.3	23183290.44	23300957.84	23923057.76	1437555.483	1247983.62	2474975.983	1869545.911	1736163.895	613928.5892	1761390.222	2160319.324	1728271.65	1975232.745	2215095.283	669356.3129	55429.21555	356724.2261	109678.5396	72416.26882	234877.7633	63866.17751	82212.07495	61142.98441
Level 2; Probable Structure, library MSn;Cross-Verified	Methylquercetin-O-malonylhexoside	_	C26 H20 N4 O11	564.112_8.09	564.11227	8.092	-1.04	207270345.6	29255.91392	35006.85067	2416936.814	26216.16534	22806.08761	21566.11992	1242353.806	207270345.6	16789.54554	27083.41459	23418.40144	24951.05016	24403.33712	11999583.97	5257283.951	5371104.456	12144.49646	5292437.141	5403336.579	5489169.819	5109739.027	72401.32578	15416.39477	15001.14352	16129.62271	77187.79691	14074.13386	26117.95068	30543.19092	28907.76541	87547.83813	55396.60829	352127.1696	69431.23546	51231.54913	42895.02321	123922.0108	49458.20663	193062.3339	19540.18019	124344.2687
Level 2; Probable Structure, library MSn;Cross-Verified	Miquelanin	5491408��	C21 H18 O13	478.075_7.29	478.07514	7.295	0.84	381078955.1	162110.1246	258771.6951	149545.5209	275172.054	119287.699	157260.0529	132692.9533	111389.7188	134381.6741	123172.8949	148436.2714	163647.4478	112458.0036	141060.5143	45198479.6	43856620.62	12607.1662	49384048.06	45850126.78	47894537.94	47443245.47	242656.792	113326.6879	287483.4014	230952.7249	159482.4015	44035.4451	88338.63278	309581.1333	210391.165	358089.7812	250636.0784	168739.4035	188853076.7	237751.4098	277033.4372	270819980.7	100013776.1	180512169.8	202683702.1	246226.7334
Level 2; Probable Structure, library MSn;Cross-Verified	Naringenin	439246�	C15 H12 O5	272.068_8.04	272.06846	8.045	-0.06	11527793.99	907090.2747	770535.3992	755447.9476	1078907.537	979505.7725	488675.5709	547010.6544	362056.5073	913203.2268	847551.6658	616892.5823	844374.5169	604110.2934	1096795.11	1613038.712	1659553.975	26173.44874	1815953.842	1824500.142	1804700.539	1744322.241	893131.8959	854435.8639	900347.171	895314.7092	963428.505	784004.6851	626179.4448	1068387.373	1109995.5	2228798.013	867303.4717	2871959.945	3565722.717	2534296.153	11527793.99	4088289.119	2193466.796	2519232.688	1922530.052	4363966.92
Level 2; Probable Structure, library MSn;Cross-Verified	NCGC00169534-02_C14H18O9_Ethanone, 1-[4-(beta-D-glucopyranosyloxy)-2,6-dihydroxyphenyl]- (Phloracetophenone-O-hexoside)	23928130��	C14 H18 O9	330.095_6.87	330.09518	6.879	0.29	6038596.902	333071.304	510055.5427	309124.2562	394085.9173	276830.7355	268570.9726	388840.6191	183366.6214	481475.4101	332830.2405	341095.5685	531755.8385	352346.8922	212757.474	1538820.918	1507061.104	47498.96089	1605019.035	1624332.792	1598600.556	1604770.582	1368364.12	665179.7856	1608828.253	951510.5145	1234783.718	335616.8355	496840.1094	1242145.742	831931.7787	4313984.069	2360197.045	2681689.547	1510678.687	3634870.639	4080416.583	2081069.761	1269888.51	2626814.044	3732619.23	6038596.902
Level 2; Probable Structure, library MSn;Cross-Verified	NCGC00380503-01_C22H24O10_2-(beta-D-Glucopyranosyloxy)benzyl (2E)-3-(3,4-dihydroxyphenyl)acrylate	23872119��	C22 H24 O10	448.137_8	448.13707	8.005	0.27	36413469.1	24833444.45	36413469.1	20852507.47	19849664.05	19878397.79	22484062	19727219.32	681423.9302	24601025.1	25264445.44	22514120.13	22883305.86	20443162.98	17317793.73	13410574.68	13764029.72	59726.2987	14436048.22	13771740.39	13314486.93	13642334.41	1034904.066	177517.8052	589380.8749	826405.7008	1457182.539	72103.17579	212121.9128	663901.1234	292061.0684	1367324.588	627575.9054	241454.0078	6118313.801	14642404.3	18405779.77	16476308.39	12208669.07	19414913.46	14403846.18	15801400.63
Level 2; Probable Structure, library MSn;Cross-Verified	NCGC00384821-01_C16H18O8_Cyclohexanecarboxylic acid, 1,3,4-trihydroxy-5-[[(2E)-3-(4-hydroxyphenyl)-1-oxo-2-propen-1-yl]oxy]-, (1R,3R,4S,5R)- (Coumaroylquinic acid)	9945785��	C16 H18 O8	338.1_5.76	338.10036	5.762	0.57	5068333.348	444140.4284	520326.755	395938.1648	236589.9588	316056.0693	321567.5622	402566.4248	101963.7141	304433.5963	437259.865	489782.2115	529055.1786	220904.9853	352358.6424	1175379.634	1133436.061	12846.69025	1182338.027	1259376.966	1180570.591	1213503.623	1181986.03	650867.9704	593646.3461	744151.5404	931722.6715	532876.8204	443464.1971	861505.9884	1049005.743	2413420.742	1425215.393	5068333.348	528668.4907	580186.4307	1762688.363	827404.1548	2386790.587	1616334.567	1076358.17	1082217.172
Level 2; Probable Structure, library MSn;Cross-Verified	NCGC00384821-01_C16H18O8_Cyclohexanecarboxylic acid, 1,3,4-trihydroxy-5-[[(2E)-3-(4-hydroxyphenyl)-1-oxo-2-propen-1-yl]oxy]-, (1R,3R,4S,5R)- (Coumaroylquinic acid)	9945785��	C16 H18 O8	338.1_5	338.10031	5.005	0.42	19864954.88	5656453.209	4109526.027	11586624.88	7022594.908	5642437.473	3291555.137	12994352.37	2109000.086	3645440.341	4201036.918	19842390.25	19864954.88	3150948.614	5344343.192	4950723.51	4939458.908	13139.67957	4888942.373	5285916.384	5733433.98	5449513.694	905090.0923	1130207.816	722404.4009	1787909.607	798741.566	517567.5995	498990.5471	1874322.38	548758.7565	2428779.613	2191806.144	2533605.648	341144.7494	619737.8925	2263558.052	710408.113	2193986.065	741594.0168	669252.0235	1103401.851
Level 2; Probable Structure, library MSn;Cross-Verified	NCGC00384821-01_C16H18O8_Cyclohexanecarboxylic acid, 1,3,4-trihydroxy-5-[[(2E)-3-(4-hydroxyphenyl)-1-oxo-2-propen-1-yl]oxy]-, (1R,3R,4S,5R)- (Coumaroylquinic acid)	9945785��	C16 H18 O8	338.1_4.94	338.1003	4.942	0.41	16037324.47	4042174.957	7133054.565	7004401.317	4668248.081	4132065.31	5984152.541	10636512.03	1306906.081	1817140.379	5574284.164	16037324.47	13529189.15	4344274.79	4793252.588	2697838.521	2712933.611	11774.411	3148188.951	2987579.299	3149498.198	3050330.73	689512.4771	580993.2004	313211.9851	832908.5343	543607.2176	287983.9204	230801.3992	902560.5509	449898.3443	1106405.6	724882.8647	2866967.039	534476.1767	793133.4998	1839844.318	820815.487	3118398.459	1164243.239	1428004.767	1027676.424
Level 2; Probable Structure, library MSn;Cross-Verified	NCGC00384821-01_C16H18O8_Cyclohexanecarboxylic acid, 1,3,4-trihydroxy-5-[[(2E)-3-(4-hydroxyphenyl)-1-oxo-2-propen-1-yl]oxy]-, (1R,3R,4S,5R)- (Coumaroylquinic acid)	9945785��	C16 H18 O8	338.1_5.94	338.10046	5.948	0.87	16661286.93	6896162.557	12429480.96	7697935.611	9563332.902	5027345.12	9703137.51	8667233.739	5131659.599	2304462.463	7448714.018	10521497.25	16661286.93	6507401.016	8045432.136	3854362.66	4405256.379	9766.104421	4678103.848	4553509.454	4928777.668	5008766.144	1950110.605	867198.5644	2023947.299	3263929.888	2013133.35	1208077.976	561127.4655	1352658.375	451433.5385	8985344.082	3617695.937	189102.379	834728.6798	279736.2694	269560.3609	1190410.117	1346871.964	783604.3151	1513654.867	152785.0307
Level 2; Probable Structure, library MSn;Cross-Verified	NCGC00384821-01_C16H18O8_Cyclohexanecarboxylic acid, 1,3,4-trihydroxy-5-[[(2E)-3-(4-hydroxyphenyl)-1-oxo-2-propen-1-yl]oxy]-, (1R,3R,4S,5R)- (Coumaroylquinic acid)	9945785��	C16 H18 O8	338.1_6.64	338.10049	6.64	0.95	299701400.1	118860389.9	180428418.9	105058518.2	113943013.5	156086835.7	111735228.3	186907914.6	49939588.6	70357022.55	130113886.7	200947147.2	283956611.8	94857835.93	132477088.8	123544586.1	124573524.8	52000.05594	131546800.2	137960622.2	141176831.4	147677609.7	73940841.96	53462191.75	112666607.3	97882073.01	76828184.7	16071275.96	23307187.83	78473504.85	22961026.56	229536585.1	299701400.1	158799409.8	49594205.5	79473021.53	160971812.3	76175021.05	128360960.7	106644882.1	61789123.92	116364430.1
Level 2; Probable Structure, library MSn;Cross-Verified	NCGC00385280-01_C14H19NO7_(2R)-2-(beta-D-Glucopyranosyloxy)-2-phenylacetamide	51136574��	C14 H19 N O7	313.116_4.94	313.11622	4.944	0.22	42732639.52	1531724.569	917521.5139	1086268.8	827956.7753	641171.2731	725572.4532	2148632.578	240281.2501	306471.4157	729184.2705	5281654.972	5009644.687	637271.0071	767358.8903	7797659.851	7695583.974	40314.12696	8535079.633	8812938.216	8572059.977	8934283.486	11289164.43	14059820.3	33158622.43	12457751.95	13397449.27	25291944.96	19239010.13	20821237.81	23273561.15	42713657.18	42732639.52	3863126.873	3484146.511	721287.8909	6887465.138	2754255.659	3992913.619	3556943.379	4211003.917	3431460.662
Level 2; Probable Structure, library MSn;Cross-Verified	NCGC00385598-01!(2R,3R)-2-(3,4-dihydroxyphenyl)-5,7-dihydroxy-3-[(2S,3R,4S,5S,6R)-3,4,5-trihydroxy-6-(hydroxymethyl)oxan-2-yl]oxy-2,3-dihydrochromen-4-one (Quercetin-C-hexoside)	_	C21 H22 O12	466.111_5.82	466.11129	5.82	0.35	4453812.288	305744.9922	531307.6313	203954.9387	646940.3957	403438.8729	266721.3404	405665.964	604811.4887	158591.9836	309295.4073	294942.5465	361188.9189	229731.1166	559265.2766	1179059.402	1303265.015	22002.44718	1187276.676	1375648.079	1342759.739	1202199.625	810696.0511	93991.68293	312154.0596	176017.2215	700025.1497	36533.93552	108984.058	194470.4301	78760.83287	1251455.43	814184.2067	2937778.337	2554987.64	1261338.11	4453812.288	1238603.041	1950831.049	2194531.607	1554048.925	2628886.178
Level 2; Probable Structure, library MSn;Cross-Verified	NCGC00385684-01_C12H16O8_4H-Pyran-4-one, 3-(beta-D-glucopyranosyloxy)-2-methyl- (Dianthoside)	5316639�	C12 H16 O8	288.084_4.66	288.08448	4.667	-0.13	2918689.29	1789487.819	2507878.876	1942367.366	2492854.092	1895863.245	1760367.823	2046674.51	2218993.288	1451147.738	1672094.828	1746777.163	2398815.806	1755167.193	1831493.66	1720473.934	1698028.344	11662.91764	1986018.095	1876031.293	2008590.897	1924205.65	766799.7534	831936.6662	831162.8479	1073738.737	852506.6396	597747.1087	722044.6609	1186541.032	1023378.779	1271438.037	1087744.039	2160958.415	1353051.425	1132549.99	2918689.29	1339949.599	1711968.619	837789.1618	1293020.272	1435281.494
Level 2; Probable Structure, library MSn;Cross-Verified	NCGC00385740-01!(1R,3R,4S,5R)-3-[(E)-3-(3,4-dihydroxyphenyl)prop-2-enoyl]oxy-1,5-dihydroxy-4-[(E)-3-(3-hydroxy-4-methoxyphenyl)prop-2-enoyl]oxycyclohexane-1-carboxylic acid	75368781��	C26 H26 O12	530.142_8.49	530.14286	8.492	0.82	79821731.16	57933780.41	65610312.64	36965380.17	56232194.06	36135275.39	37898398.05	29238831.17	44208758.26	28548991.95	47666152.33	30880178.27	79821731.16	31900888.43	26535533.94	22211133.26	22219387.19	26981.0092	21635211.78	22948848.57	21731181.06	21887526.19	4353571.444	2327172.195	2901915.979	2182577.917	5216311.685	1509193.828	2136965.085	3093774.911	2312603.478	1932941.604	2442320.647	83521.33237	41482.45076	52618.77166	86486.35953	50501.11002	62577.76348	65038.37536	40783.86757	58534.03056
Level 2; Probable Structure, library MSn;Cross-Verified	NCGC00385785-01!(2R,3R,4S,5S,6R)-2-[[2-(3,4-dihydroxyphenyl)-5,7-dihydroxy-3,4-dihydro-2H-chromen-3-yl]oxy]-6-(hydroxymethyl)oxane-3,4,5-triol	14104308��	C21 H24 O11	452.132_5.67	452.13229	5.679	0.94	3430780.525	55026.2223	60328.0685	52192.85009	42284.13385	43438.32863	33957.32856	45402.94088	96466.26938	51759.23166	37418.5301	33676.49373	49652.62574	31071.00581	46632.15429	759321.6928	845107.9506	16940.1161	773423.4586	784794.7927	856483.7208	775194.2824	102917.8932	50612.95105	87511.25648	24272.23316	147462.4173	30294.37559	55923.42833	48214.19986	54052.4263	220644.9166	195903.9196	2697572.186	1682107.379	2945487.01	2772314.706	2182716.545	1732123.223	1282510.564	1690620.035	1258065.581
Level 2; Probable Structure, library MSn;Cross-Verified	NCGC00385814-01_C21H30O10_(2E,4E)-5-{6-[(beta-D-Glucopyranosyloxy)methyl]-1-hydroxy-2,6-dimethyl-4-oxo-2-cyclohexen-1-yl}-3-methyl-2,4-pentadienoic acid	45783222�	C21 H30 O10	442.184_7.2	442.18414	7.202	0.55	12809135.51	74316.84188	58009.4764	158061.4182	108152.2449	588313.6172	54788.5558	570941.222	498070.2799	179913.9797	705003.0589	53083.51431	102442.0511	56495.57586	754636.635	2837390.571	2827977.2	12481.07293	2839148.156	2824024.122	2998313.846	2776768.554	203027.8613	240472.1268	214800.548	282222.2567	169523.379	264960.2808	196638.5368	309374.8989	358148.9883	238274.7188	168656.0155	8363729.88	10197831.57	11351616.82	6314795.264	7793653.955	11898724.76	8400262.083	12204842.3	9221316.348
Level 2; Probable Structure, library MSn;Cross-Verified	NCGC00385981-01!6-[5,7-dihydroxy-2-(4-hydroxy-3-methoxyphenyl)-4-oxochromen-3-yl]oxy-3,4,5-trihydroxyoxane-2-carboxylic acid	45782983	C22 H20 O13	492.09_7.85	492.09083	7.856	0.9	66217908.01	2960322.32	103915.0711	94273.53903	118316.548	2167728.557	74682.01317	1680793.59	3589095.46	3388074.464	89685.10872	2694177.712	3023247.015	2498233.407	2080295.877	2111616.286	2214197.325	12515.57345	2275337.852	2206903.32	2506511.629	2350467.931	77732.07729	116920.1767	444771.1792	94549.57243	51450.06548	47238.81054	173525.6808	114297.244	29709.96023	137936.5033	34009.49041	31175.40893	23284104.06	33437.3639	28911.40355	22012688.29	15948430.34	32899068.4	18835962.81	21011.21727
Level 2; Probable Structure, library MSn;Cross-Verified	NP-002737	14134095�	C26 H28 O15	580.143_7.46	580.14324	7.462	0.72	41638278.83	285700.8897	99468.00424	75955.22243	129861.6054	211685.1165	43902.28568	35523.3422	18064.54925	45323.41797	68108.91224	169627.4085	385712.4551	33559.44864	46601.34398	4213968.896	4290833.426	12132.39058	4810174.873	4743132.753	4324736.567	4316687.298	18617.86029	25458.36054	34620.32403	30877.71023	18053.7374	13912.61943	53167.599	35652.05447	38107.26578	20214.28685	17544.06089	41638278.83	10644177.26	2081470.022	24948520.13	1231341.247	19231384.83	167715.4281	1944240.515	19720253.15
Level 2; Probable Structure, library MSn;Cross-Verified	NP-020760	6439265��	C21 H38 O8	418.256_8.62	418.25679	8.625	0.3	17474871.53	1156497.014	1987628.993	1756738.255	1528364.849	1106545.87	1266181.518	382912.5412	732303.0294	811753.3662	1475344.513	464599.636	1356683.225	1210072.598	1415722.345	3896428.781	4387032.724	24820.55179	4488120.434	4878607.425	4937935.066	5157821.849	762503.0503	326820.8957	272128.0132	280224.6282	1246011.051	243177.137	194546.5368	386386.1148	363238.0035	1063110.993	382436.9776	12976703.73	17474871.53	14207161.4	5326248.902	8004900.512	11908898.24	10642916.73	11519114.45	7341225.926
Level 2; Probable Structure, library MSn;Cross-Verified	Pantothenic acid	6613��	C9 H17 N O5	219.11_4.97	219.11075	4.976	0.35	66683882.6	6991956.531	3282393.763	4370847.482	4457124.306	4730023.255	7902585.434	3794290.194	15939345.8	2471727.986	7341173.713	6137422.472	6292891.781	4783309.88	7948598.745	20202099.56	20973440.23	36275.21455	22758201.08	23136333.69	23491607.3	24154974.41	9374923.11	7997815.204	10296479.19	3517412.536	8459284.493	8146884.3	6912227.784	4248575.4	10089063.29	4862681.995	5249186.513	51917659.21	19393230.7	11859731.32	17742410.97	31985093.67	16890133.46	33335278.94	22438821.92	9300281.266
Level 2; Probable Structure, library MSn;Cross-Verified	Phloretin	4788�	C15 H14 O5	274.084_8.19	274.08407	8.191	-0.2	5506650.071	37288.54275	162768.675	46202.96666	38416.6631	42987.29418	27977.07561	330121.6516	22768.32562	16162.39441	77182.92411	41061.76653	125216.1886	23858.10384	59363.68768	1551425.73	1471934.628	13033.73557	1657763.106	1633001.252	1734587.14	1653552.133	1412935.978	858526.9789	2156726.579	1651088.118	1369118.793	393751.1001	579261.851	2045022.905	1045291.871	3176822.931	2016960.113	2431530.877	1754286.522	2980200.805	2330167.908	2723938.313	951332.4536	3345569.326	2223271.088	5506650.071
Level 2; Probable Structure, library MSn;Cross-Verified	Piceatannol	667639	C14 H12 O4	244.073_4.01	244.07362	4.018	0.23	25363583.02	17128001.62	25363583.02	17808307.19	17623927.8	18288819.82	22875274.87	21921545.54	348715.7495	10076822.38	21842816.56	20345380.52	24537340.15	17331063.18	25249935.48	7039343.515	7175585.933	24728.43563	8198437.368	7603122.765	8371967.61	8328007.836	251942.3241	237802.2643	136873.8536	158361.9536	258845.8707	170502.8452	206678.3188	259691.9431	184960.002	212075.3384	351204.0331	179801.2082	125992.0963	364717.4129	319899.1332	193854.0702	385206.8808	298331.9971	312545.9421	204278.5181
Level 2; Probable Structure, library MSn;Cross-Verified	Piceatannol	667639	C14 H12 O4	244.073_7.5	244.07369	7.5	0.54	16588213.55	11084940.65	16588213.55	10545428.75	10908958.09	7592809.514	6893144.023	5165909.566	34569.17764	1732318.598	12318415.17	7827781.365	9684620.235	6885319.616	7059824.915	4235658.593	3884931.502	12732.65226	4239890.248	3765726.123	3583994.288	4045090.827	20537.85733	17309.27854	17410.39203	18080.16926	24463.43211	14490.47739	15236.01493	20369.41815	17912.03165	28357.78004	24202.08256	45986.01988	30750.45399	55942.46964	65691.39282	31759.69801	23784.2546	40793.25762	39166.95061	64873.15394
Level 2; Probable Structure, library MSn;Cross-Verified	Piceatannol	667639	C14 H12 O4	244.073_8.44	244.07367	8.445	0.45	10086759.78	4644418.265	10086759.78	4266941.784	2975521.398	7867120.003	4401790.621	4819152.364	13572.09129	159116.5691	5166092.74	4879380.424	7922502.672	2972543.281	5802865.29	887937.9547	873714.7054	11812.17268	1095763.284	1015704.905	1002756.876	1034315.352	59690.98686	59793.94139	32586.53486	29722.96392	67413.24668	19462.51731	73554.88832	62345.62566	55533.5562	107177.8569	100032.4734	30041.36068	29680.68149	30829.61103	146257.8908	30360.18495	190594.2592	16855.40456	28986.25827	58300.93975
Level 2; Probable Structure, library MSn;Cross-Verified	Piceatannol-O-dihexoside	131752625��	C26 H32 O14	568.179_7.88	568.17939	7.882	0.32	4990710.436	4092508.336	3667380.063	3795794.353	3625512.332	3238693.535	3867479.733	4153478.915	36872.18096	3037909.126	4078087.684	4299532.174	3662538.314	4990710.436	4011158.698	2151977.14	2361214.855	13836.51787	2403344.774	2485833.317	2310430.58	2341275.599	27143.6811	19673.83365	21752.40128	20065.65116	27487.36579	15445.56498	18026.73626	24712.42176	21338.79163	59620.73416	38063.10274	17503.6794	17652.7941	23646.69323	26127.77126	21041.03926	18085.01656	21609.93871	21929.36144	52297.86051
Level 2; Probable Structure, library MSn;Cross-Verified	Piceatannol-O-dihexoside	131752625��	C26 H32 O14	568.179_7.99	568.17939	7.995	0.33	4919824.101	4520140.558	4919824.101	3946880.05	4863674.744	4673396.455	1361319.098	2225763.136	76866.08443	1983105.678	4599737.844	2962553.66	4128613.93	2415274.07	4210731.49	1519856.156	1433774.353	13454.00709	1551013.478	1594487.493	1617297.18	1507087.884	48484.71428	22881.14046	25846.03424	24328.60448	49487.78403	16097.15058	20360.44523	27107.7848	21519.72596	36632.72652	36959.65122	36454.93768	32385.52081	41710.70456	27043.46208	30022.09639	37185.00538	23392.67878	26279.25473	24043.56043
Level 2; Probable Structure, library MSn;Cross-Verified	Piceatannol-O-dihexoside	131752625��	C26 H32 O14	568.179_7.21	568.17933	7.216	0.22	9359223.593	9359223.593	8042586.585	7256826.759	7060280.099	7709722.81	6707934.858	6841878.23	35035.17726	5177246.181	8892103.155	7535836.873	7386576.824	8083025.153	7343433.67	4611916.809	4729644.649	17679.18588	4870527.493	4754634.944	5137166.326	4752256.358	33925.42548	35116.24158	43228.60665	39992.66559	38293.92143	28212.67823	34354.16544	54805.35907	33637.77019	45118.81456	45458.09979	31252.46474	71304.2381	202380.845	156789.1662	164851.0138	42078.06888	62798.37399	71093.79061	82419.72905
Level 2; Probable Structure, library MSn;Cross-Verified	Procyanidin B2	122738��	C30 H26 O12	578.143_7.17	578.14303	7.172	1.05	50591217.06	51220.23986	121899.1579	294558.0304	42499.40497	41462.58808	34326.213	35759.24718	30066.39676	32637.12055	70659.90618	36948.08121	43106.52982	39299.61636	40352.61052	6660303.216	6966152.786	10788.22008	6821479.795	6913763.261	6230779.815	6425324.726	79105.29377	17220.0792	38232.23462	16542.37832	41902.71354	14271.21306	16305.16485	22866.63198	19564.51347	343540.5168	68694.87741	38355284.83	21648342.45	50591217.06	45956407.08	37908080.01	16032650.41	31666402.97	24821695.6	48548584.5
Level 2; Probable Structure, library MSn;Cross-Verified	Procyanidin derivative (catechin trimer)	11182062��	C47 H30 N8 O10	866.205_5.94	866.20562	5.941	-3.32	6919355.419	105135.228	74246.14178	138095.3614	176671.3284	130601.9806	36062.31179	70218.49175	58256.65863	129059.9456	134888.2348	100220.1261	149682.4352	55244.62225	60936.23282	1480709.772	1377850.075	10267.9534	1577969.878	1301019.252	1475460.227	1420889.451	869741.5956	72414.98588	416579.9408	98828.48492	757917.7571	61497.2296	50415.1141	131085.7462	121994.9062	3361625.589	1509625.947	3432321.163	2089959.11	2523623.622	5393891.963	2952075.476	1626585.955	2612938.636	2489187.41	2550811.068
Level 2; Probable Structure, library MSn;Cross-Verified	Quercetin 3-O-malonylglucoside	5282159��	C24 H22 O15	550.096_7.51	550.09638	7.511	0.92	95253378.92	43234.50061	51570.42325	10904660.82	50148.76458	50778.68932	37967.31928	9473519.153	95253378.92	61427.69895	43287.04131	35474.76324	49506.46608	43968.23289	36081589.18	4110729.199	4093185.487	16243.4033	4313798.328	4877975.7	4351442.975	4360690.492	1218364.43	501023.6256	683441.0305	722144.5601	1239346.691	93943.09919	425605.4655	1188043.171	706583.3859	2423540.221	1596255.727	631448.8387	598902.6053	969652.0815	908108.7509	1119508.499	471612.149	717182.4831	181356.7321	768610.4005
Level 2; Probable Structure, library MSn;Cross-Verified	quercetin-3-O-pentosyl-pentoside	45360047��	C25 H26 O15	566.127_7.19	566.12777	7.198	1.07	3283877.636	797365.2201	1243235.65	1188632.402	1115010.056	798818.4542	426587.3415	358714.2724	21585.45226	267810.0241	843518.9105	534094.5713	622830.3745	392675.5541	424892.015	556569.8138	424217.3353	10869.95978	295750.9984	470167.3498	252612.2074	428308.375	19664.30072	21070.92963	23153.16632	22037.9785	19184.45283	17382.05617	17896.92875	27254.24786	19251.35019	25675.25558	25622.51219	2280063.505	704182.8998	133341.1024	1305556.779	24700.49161	447312.5952	18214.33918	117604.0697	3283877.636
Level 2; Probable Structure, library MSn;Cross-Verified	quercetin-3-O-pentosyl-pentoside	45360047��	C25 H26 O15	566.127_7.38	566.12781	7.381	1.13	415586821.8	124703.8748	144305.774	124775.1638	151805.7507	92827.56237	123102.0521	118515.055	87758.88527	94621.86126	96440.17734	91873.66149	116130.6604	92985.07167	108745.9533	30942579.17	30826966.01	16542.7827	32579034.65	31981641.63	34460637.17	33559420.25	57371.26769	49230.5771	105725.906	75341.35854	43521.08063	27030.18842	35966.90889	111644.4076	55097.3415	179290.0992	247760.9262	228524685.7	156215777.4	21353300.24	203347565.1	8897350.293	122150069.7	4209154.422	30943877.15	415586821.8
Level 2; Probable Structure, library MSn;Cross-Verified	Quercetin-O-coumaroyl-hexoside	44259191��	C31 H22 N4 O10	610.132_8.82	610.13274	8.829	-1.39	20008838.19	37625.68888	74202.06191	20768.18157	62148.91733	21689.52607	23778.40101	24169.38698	13928.79098	14032.46084	19446.40895	14380.92008	32857.21429	19744.82553	18837.02586	3095545.431	4254041.497	12057.22983	4563483.456	4420082.909	3245622.982	3278753.978	20008838.19	5152221.298	4684335.894	2401730.001	18196179.64	603010.707	2538395.077	8706604.161	671543.1492	18124076.55	10201373.12	3196853.585	1829493.104	3807873.626	3666141.187	3556536.024	1708008.864	2643007.799	179367.7586	4884451.733
Level 2; Probable Structure, library MSn;Cross-Verified	Quercetin-O-coumaroyl-hexoside	44259191��	C31 H22 N4 O10	610.132_8.49	610.13286	8.491	-1.2	589807997.1	62559.49314	95472.60532	61925.55655	69743.90032	58468.1179	59780.21154	72710.3229	35703.16599	37836.16581	67472.73352	63110.81333	87327.75028	65005.24921	64504.76265	35564922.5	34610676.64	25565.16554	34025676.59	35200144.2	35127667.72	34694236.73	150297086.4	42187724.02	28941271.61	21227308.52	167348186.4	2926315.065	30784729.71	194967830.1	54486179.91	589807997.1	375955193.8	633343.7903	728357.1667	656138.6419	863362.4508	520107.3634	667864.6317	381777.9332	35458.37737	1814525.248
Level 2; Probable Structure, library MSn;Cross-Verified	Quercetin-O-coumaroyl-hexoside	44259191��	C31 H22 N4 O10	610.132_8.58	610.13277	8.587	-1.35	177561346.4	71355.91956	253596.7688	256401.5279	195529.1849	31056.27566	40968.64845	101919.2212	54767.9138	14918.65262	74661.64685	68390.28136	85132.01208	77622.01113	89877.532	20094616.63	28622481.97	14273.03931	22429049.73	21740528.76	29705367.55	29560561.17	164614234.1	33776324.71	36924688.4	16808741.67	148021366.9	2664128.445	19036194.5	65154716.24	1422582.008	177561346.4	81029099.3	15693528.28	9288355.841	20326381.02	20449614.34	20035416.77	8630645.489	14850304.6	723965.8043	32601927.41
Level 2; Probable Structure, library MSn;Cross-Verified	Quercetin-O-deoxyhexose-acetlyhexoside	_	C30 H28 N4 O13	652.164_8.2	652.16427	8.209	-1.56	171456208.3	56561.95121	63379.38881	49330.10264	60488.61768	48305.37913	50171.47055	52104.22639	33475.90839	39858.77172	45844.75411	40305.57392	53276.42689	59827.43339	64208.82047	15204133.48	14604719.23	25624.65301	16157292.33	15578397	15649334.39	15064752.29	32526585.38	31608539.66	73110279.06	61854297.7	39113218.05	15790654.15	21739643.18	92713610.52	64001002.39	171456208.3	155148329.4	248347.7612	148724.9156	425147.1539	348819.509	233430.6616	213894.2229	286043.9747	307480.7704	294928.1994
Level 2; Probable Structure, library MSn;Cross-Verified	Quercetin-O-deoxyhexosy-pentoside	_	C25 H29 N2 O12 P	580.143_7.25	580.14316	7.253	-4.57	61563004.48	99576.14024	113026.8257	90597.61772	93441.1185	89847.89534	166676.0388	88953.25858	39020.7273	68981.88015	91254.21108	92111.55351	114364.3479	82923.01855	90323.15312	11252326.69	10931673.9	21991.30461	11088566.78	10944515.15	12652477.3	10385764.81	136748.4054	95030.8723	283587.7214	147005.8926	134137.8743	40765.15438	49802.27778	196704.0003	41045.35449	109165.783	93883.56225	19572032.61	47997275.36	50515974.36	51450712.55	44382568.77	31061163.03	15896078.61	41208724.71	61563004.48
Level 2; Probable Structure, library MSn;Cross-Verified	Quercetin-O-dihexoside	_	C27 H30 O17	626.148_5.58	626.14853	5.581	0.36	3904689.645	47875.46965	109929.2361	46229.54047	187970.655	30926.66235	79633.23341	103297.1884	248827.7156	30269.66488	17972.19069	52294.82155	28435.86552	26824.72056	76479.4783	1303049.04	1294675.328	11358.98837	1440742.752	1423723.477	1333339.144	1327580.01	2845471.295	701247.6533	1677916.534	657090.6595	1464482.185	90796.12075	442423.8744	1799222.091	187527.0449	1708702.077	846810.9992	2287849.441	3583878.602	3434391.973	1869625.121	1794491.662	1664671.405	2216843.972	3302202.1	3904689.645
Level 2; Probable Structure, library MSn;Cross-Verified	Quercetin-O-dihexoside	_	C27 H30 O17	626.148_5.66	626.14857	5.665	0.44	17211343.52	36605.38839	41301.54731	30821.84584	70180.75783	41242.62169	40866.22794	56257.72793	182739.5603	20830.80982	24502.17349	22183.61212	25257.46588	20261.14062	52767.50872	1337820.296	1355136.304	11269.1641	1400909.782	1453785.012	1383497.559	1483964.638	6666995.989	1127043.87	2521257.028	1651200.71	3878270.231	290273.2017	1141696.276	3737055.578	2673672.335	17211343.52	6215438.433	878618.0364	461744.7749	994752.1885	644640.92	552065.7634	510965.5902	539843.4217	955106.2266	2465987.652
Level 2; Probable Structure, library MSn;Cross-Verified	Quercetin-O-pentose-deoxyhexose-hexoside (calleryana)	_	C32 H38 O20	742.195_6.49	742.19586	6.49	0.3	19646199.37	11637709.3	17873405.48	6276336.743	18966881	4183253.136	7033066.398	9848981.618	84983.05008	19646199.37	8915350.964	3453066.749	9563828.064	2768755.266	1604725.937	6798835.305	7100913.578	21521.15032	6739344.591	6944958.431	6857019.159	6571892.101	13223747.7	9465540.497	14389615.12	8522572.606	14900766.44	8872659.984	4226587.031	11557586.98	2430056.522	12683557.32	7726704.309	549865.6086	1429751.429	1223428.538	1113244.748	2537198.805	885634.1197	1323565.677	1751376.358	477750.5874
Level 2; Probable Structure, library MSn;Cross-Verified	Quercetin-O-pentose-hexoside	_	C26 H28 O16	596.137_6.9	596.13793	6.9	0.32	3244994.829	149027.9067	332965.5714	69473.39071	80690.49861	95993.18931	225590.8806	258297.548	26262.58243	33671.71508	98384.18425	49950.97262	235352.9145	81331.72463	56114.09677	1311408.689	1115971.591	14325.79704	1030025.684	826000.2736	1084130.807	708494.9038	24455.59094	25376.65986	25624.58225	26236.51514	24819.81818	17156.67704	23004.54991	31871.61488	24540.85394	47880.31713	27647.19274	853919.3282	2004171.72	2382624.258	1953600.184	3244994.829	1490286.864	1907076.651	2712880.378	1074950.502
Level 2; Probable Structure, library MSn;Cross-Verified	Quercetin-O-pentose-hexoside	_	C26 H28 O16	596.138_6.78	596.13813	6.786	0.67	129752022.3	59937001.37	129752022.3	49531783.73	129629961.9	60113950.47	96720572.43	91661862.88	48130.92167	15352743.27	38382553.36	44442555.37	91640353.99	45485072.66	5928693.538	25770745.37	25560940.88	12773.28852	26374201.61	25923979.31	25264582.03	24712616.31	18881.6238	26760.56982	30726.60634	49230.61028	24693.70213	14161.85784	55265.46702	28789.06956	19917.52292	27057.22453	19573.33337	675083.0828	477336.4314	152742.3077	621051.9076	78998.19161	427725.0331	167886.5488	273301.0115	484503.1945
Level 2; Probable Structure, library MSn;Cross-Verified	Quercetin-O-pentose-hexoside	_	C26 H28 O16	596.137_7.09	596.13796	7.096	0.38	46801674.38	46594.62409	44477.32238	36692.28065	55045.26764	48976.74271	79943.90035	74618.15936	37393.11992	35656.53949	45190.96775	80293.52899	37460.07046	117141.9133	40628.86629	4255535.307	4439994.141	11751.34773	4190107.889	4263205.845	4303121.459	4229358.298	27547.69044	22892.1361	22759.52223	22414.2285	26075.33679	21730.48143	22957.83361	24890.83731	20536.09258	30442.94328	29036.09891	31013783.53	18100248.86	2486626.073	23303606.38	71433.61978	14055327.18	172082.1768	3373438.698	46801674.38
Level 2; Probable Structure, library MSn;Cross-Verified	Quinic acid	6508��	C7 H12 O6	192.063_4.55	192.06336	4.558	-0.14	3912350.958	1997952.39	1397340.559	3912350.958	2616686.196	3579225.175	597619.7659	969111.5599	277439.0614	1968258.45	2438179.226	1803644.761	1688767.854	1192866.961	1368119.348	1170776.382	1160810.829	14337.43365	1330972.04	1260973.282	1364590.263	1342346.504	772658.6499	868266.6254	832895.3964	752635.4524	867127.3589	548221.4283	804584.7623	1681673.664	1158843.465	854969.2351	548023.5275	618696.2227	118496.8674	355962.7311	533301.4354	201119.3148	874019.3481	284942.4787	370939.2719	498912.6188
Level 2; Probable Structure, library MSn;Cross-Verified	Resveratrol	445154��	C14 H12 O3	228.078_6.43	228.07865	6.432	0.02	3882666.896	457374.188	295800.4869	341630.5369	287212.9037	140950.3313	101296.1558	66639.49802	113020.0861	124295.2736	465114.6531	271346.5825	223097.3371	99580.68566	235179.0746	684891.2213	736887.3909	19266.18126	777296.5503	765762.5332	734077.0525	765642.6401	75079.57393	3722808.317	2602071.334	2882129.288	66259.65246	2987494.32	3728591.734	3882666.896	3458373.333	88439.79487	1270955.851	58707.71591	44833.96436	62136.63369	68025.2717	45732.07427	57712.24617	52348.63022	46088.40165	77487.19459
Level 2; Probable Structure, library MSn;Cross-Verified	Resveratrol	445154��	C14 H12 O3	228.078_6.59	228.07865	6.596	0.04	5979400.726	84926.25202	93977.13451	92583.16782	70914.33946	47993.38485	40748.26089	45682.14036	42692.09241	49467.31291	77448.77136	64813.74136	62661.39203	51901.64232	73199.34858	389922.9062	424427.354	20646.84448	430979.7032	441186.0821	437820.2057	440711.9707	35241.65437	4333792.325	1488398.109	2573316.167	28051.87287	3524838.346	3613751.311	2745646.641	5979400.726	63806.42784	729059.4453	184771.1683	130519.0666	185339.9807	159986.2834	149464.8455	65708.48554	88854.20977	85919.03203	151396.2837
Level 2; Probable Structure, library MSn;Cross-Verified	Resveratrol	445154��	C14 H12 O3	228.078_8.01	228.07863	8.012	-0.04	35571953.8	10032920.46	35571953.8	23436533.96	4791548.769	5804774.967	12940973.49	19349281.76	90513.37286	18262998.75	8810408.269	24106863.71	24327943.32	5466642.871	7267173.911	10081493.13	10169435.15	21971.60542	10763474.87	11257703.26	11055014.6	10489784.95	124142.2415	44245.83383	84490.35778	42646.52217	95262.40054	22504.07052	29221.25636	122058.157	63843.70821	134863.1052	99855.24999	853257.9874	1142910.885	1073080.278	954840.742	979482.6659	517497.8216	955561.1509	712323.8946	769362.8319
Level 2; Probable Structure, library MSn;Cross-Verified	Rosmarinic acid	5281792��	C18 H16 O8	360.084_7.15	360.08472	7.155	0.57	2899116.704	1365677.297	1990447.551	2899116.704	1653884.843	1458921.45	580534.5344	492129.956	141840.2206	641404.9788	1697570.631	921178.9046	1118955.073	619474.2061	859295.7339	746032.8326	717302.0417	11357.51863	712065.4433	719105.7814	681104.6165	663764.1494	19212.42349	16654.63089	36929.59457	35998.82283	20584.20808	22804.99211	20079.90071	23349.1476	39556.90651	47986.17458	19271.11446	56004.32509	57935.8317	27725.36995	48137.75541	31275.96635	83204.76461	45922.34721	26887.90624	26964.87595
Level 2; Probable Structure, library MSn;Cross-Verified	Sinapinic acid	637775��	C11 H12 O5	224.068_5.92	224.06848	5.922	0.05	26980146.64	15274068.45	26980146.64	11288007.33	15891796.45	12108952.57	15343603.47	15405544.16	6703246.195	12224314.72	13266927.91	18121822.49	10348842.69	17635795.9	12468098.71	7577019.264	7648789.518	20628.39503	8270030.923	8123683.521	8359805.297	8355674.243	1140000.355	1456402.691	454567.1799	1383428.748	1420124.48	1281812.027	1147228.176	1600758.41	1346876.579	2115678.458	2477973.939	1473501.223	1076814.979	2344301.426	1532581.261	982486.9396	1787954.066	2244798.413	3587103.788	503711.9275
Level 2; Probable Structure, library MSn;Cross-Verified	Skimmin	99693�	C15 H16 O8	324.084_8.37	324.08464	8.376	0.38	3542505.686	3362500.322	3542505.686	1557360.648	1642446.999	1157763.355	900527.7568	765665.698	153591.0844	463432.2976	2330356.495	1181061.17	2074314.284	1416890.58	773937.2347	921412.552	911968.5226	12550.11633	962813.1834	973472.5204	1012000.37	994440.4131	219437.8025	58928.774	111561.6168	23601.57942	237390.6793	29444.58671	38564.16278	66864.62102	68320.12402	107013.3208	85185.08074	18370.78582	81542.91687	229852.6683	111101.2725	182948.2772	45962.81862	134395.8115	92506.47434	354379.2327
Level 2; Probable Structure, library MSn;Cross-Verified	Skimmin	99693�	C15 H16 O8	324.084_7.3	324.08467	7.306	0.46	24535157.19	10112975.57	8020365.092	12417849.72	7649149.656	9034416.765	3389825.544	3821327.784	1772438.537	4681235.351	12729356.13	5085097.129	9005954.33	3982256.582	4771224.36	7848002.077	9036664.734	62416.42474	8340732.947	8257338.722	8692264.81	8116681.579	464732.9736	241087.5274	693260.2226	482574.3669	577797.0077	243525.0416	180728.8873	633361.1014	430431.8502	732603.2301	767393.5612	6249937.143	9738064.687	17770481.61	15998601.37	13718617.57	15231788.68	24535157.19	15298920.99	23244148.55
Level 2; Probable Structure, library MSn;Cross-Verified	Skimmin	99693�	C15 H16 O8	324.084_8.99	324.08466	8.996	0.45	38620955.92	34131157.16	38620955.92	19579113.86	27109001.75	14866632.22	4398550.702	5862908.214	127214.4667	2226894.236	17742349.25	10486246.74	17037205.21	5621530.075	8306762.673	5363228.247	5429748.112	85735.71046	5431509.74	5845784.14	5663400.81	5843976.618	3100940.957	1448732.727	4179782.913	1837545.108	2877346.649	1296443.74	1176408.892	2652134.064	1322254.337	1578585.089	1318028.178	379986.2074	307293.3423	497623.0214	803490.5451	245661.1277	249591.9665	514920.4341	480230.8661	699186.3124
Level 2; Probable Structure, library MSn;Cross-Verified	Sternbin	4872981�	C16 H14 O6	302.079_9.35	302.07917	9.359	0.45	4738771.284	71360.32305	144061.3367	42916.7527	131356.5758	96434.98967	109196.5194	172342.604	14444.33624	19050.49413	79527.02694	71232.93943	104261.1493	93329.17196	70501.63445	688099.6936	716330.0695	12720.14321	702819.3106	758373.918	716117.8418	753976.2608	2423308.9	2594377.872	2640317.4	2676843.311	3516460.021	1328187.654	2346157.269	2434239.841	901118.615	4738771.284	2942606.126	39850.66545	15147.80317	14823.48319	26713.67432	13890.13167	14082.87101	17579.99545	14307.24996	13890.08301
Level 2; Probable Structure, library MSn;Cross-Verified	Syringaldehyde	8655��	C9 H10 O4	182.057_7.78	182.05799	7.781	0.42	132306892	33879612.73	11924493.8	1579137.909	12522284.73	38134854.99	79072381.68	132306892	212147.5537	812402.4829	17938180.77	50350928.8	29715859.79	79572782.03	60920758.69	1220767.631	831474.6764	28568.70091	823072.1188	828144.184	936452.9245	802754.8464	540224.6959	541246.9714	781857.5722	764050.4657	561479.3714	327616.7224	365142.0004	802858.7652	714286.8796	882562.4692	759409.5721	294581.8563	159272.5639	280360.0597	233615.0402	197873.802	178351.9336	157023.8094	193076.9304	250994.8729
Level 2; Probable Structure, library MSn;Cross-Verified	Tridecalactone	110977��	C13 H24 O2	212.177_7.64	212.17771	7.644	0.38	77633862.12	995427.6674	2477582.094	1004294.006	659506.3744	501012.2234	2561570.881	598122.7048	2373102.892	522987.5887	996919.9589	1656623.366	1917027.045	1807338.436	1907741.769	15882190.41	16386651.54	40556.84501	17275786.95	16991325.32	17282406.31	17263865.68	773109.9082	895757.1764	828979.5838	1393805.638	843629.4753	226994.7131	567158.5618	2174820.826	853815.569	2824728.774	1746344.029	39085484.01	1361178.851	29182124.17	15206263.78	39213714.83	43483389.66	35901800.06	27631177	77633862.12
Level 2; Probable Structure, library MSn;Cross-Verified	Xanthurenic acid	5699��	C10 H7 N O4	205.037_5.05	205.03755	5.05	0.22	3650231.105	339168.6113	405153.5154	397940.8009	417785.9314	467600.4287	243422.6031	307515.1502	21548.05469	512505.2311	278227.0633	473049.2706	516443.0832	190658.1756	343298.3358	888909.7094	879346.8304	10689.55101	916916.1554	978027.5191	930447.0267	981045.403	1759085.557	2107751.093	1502377.67	2118289.234	1557113.702	2993042.821	1904552.498	2135480.377	3650231.105	2680095.544	1966559.426	50021.27346	41804.29497	88172.21175	83457.94329	66538.52063	146110.3302	41432.18954	93517.39427	58712.94244
Level 2; Probable Structure, library MSn;Cross-Verified	Zeatin-7-N-glucoside	146171049��	C16 H23 N5 O6	381.163_4.93	381.1635	4.936	-3.5	2324668.921	1011785.742	664083.5429	986761.1563	872509.9102	780263.6213	809366.9421	1137332.001	1336741.806	962114.5796	1308937.905	867288.8314	679720.6354	1474051.062	1184664.628	895932.5761	897498.371	10219.28901	1052402.006	1024429.098	1045837.479	1078487.932	776677.4311	283443.0497	240928.0401	223317.1051	617957.2447	303107.8753	323426.2412	232255.8938	356597.7634	595568.5668	313308.5404	1536868.384	849622.8376	507099.1279	940542.7122	1311548.699	1058692.936	1156983.708	1353794.522	410317.0533
Level 2; Probable Structure, library MSn;ISF, adduct, or multimer;Cross-Verified	Salicin [M+NH4]+	439503��	C13 H18 O7	303.131_5.07	303.13188	5.075	59511.77	1719316.193	669233.9396	1122556.863	1089617.085	981323.8153	775748.6861	1066884.192	557848.7744	80701.33989	657951.6417	703584.1781	1719316.193	1253874.227	1199036.991	601587.1363	563162.7236	568098.4598	10787.86955	661765.143	625484.8751	654919.1027	641185.792	40092.14346	51396.03425	57866.77434	21216.32835	76176.33213	60484.84328	55726.14971	41296.96288	49227.16456	35166.97497	49427.55516	260412.0899	261657.6341	236833.2662	289875.4128	577948.4793	212184.3522	351852.0619	557999.4216	399882.2357
Level 2; Probable Structure, library MSn;ISF, adduct, or multimer;Cross-Verified	Salicin [M+NH4]+	439503��	C13 H18 O7	303.131_3.94	303.13195	3.946	59512	28304675.61	2139660.053	2987204.069	2027737.173	2326006.801	2821350.908	3306487.695	3228076.181	28304675.61	4784423.737	3420459.417	3956839.451	2735959.42	3678199.741	2784078.723	1829970.34	1674625.232	16995.76203	1889911.176	1756161.05	2109373.928	2023238.561	135324.6362	126792.025	121652.1425	162837.17	151333.2222	93792.78346	158084.1926	160582.3975	129075.3675	246081.6768	181993.6148	310754.2374	297819.9756	365894.4501	524879.7607	293372.7006	289642.0781	282857.3498	234100.919	340167.001
Level 3; Tentative Candidate(s) (FISh in silico, class);Cross-Verified	(-)-(S)-Sakuranetin	73571�	C16 H14 O5	286.084_7.99	286.08423	7.997	0.38	126698858.7	109003504.2	106655625.5	93595885.06	126698858.7	117902613.9	31614586.64	54020009.26	253849.8369	45530844.63	109275118.4	71633763.65	105046400.7	56341611.58	110183775.9	41818139.64	41772535.67	44431.78719	45144545.91	44808881.03	45415048.86	42400438.91	169080.5311	130424.8122	85356.39125	89600.83156	1099793.626	75615.69325	130390.6621	119003.0239	74997.71661	128586.7237	122059.0525	229198.8324	112803.0067	165128.8213	109375.4359	318532.8332	250661.8123	430757.2043	398943.0269	93835.22315
Level 3; Tentative Candidate(s) (FISh in silico, class);Cross-Verified	(-)-Caryophyllene oxide	1742210	_	220.182_8.62	220.18273	8.626	_	39327497.38	2615640.277	5242523.175	4620032.032	4378135.032	2532668.455	2903846.156	880273.2916	1837041.111	1736702.751	3665590.331	1178852.579	3514852.873	3206605.654	3479495.363	12642952.28	12026546.23	26320.87971	13311416.77	12554647.92	13549648.27	13890163.73	1743178.152	497228.4725	597136.6981	456241.1407	2815644.89	312609.8012	362253.2889	384790.83	585307.3783	2932599.239	568432.1337	33123054.94	39327497.38	35483375.87	14415416.37	18182745.09	28897614.23	34945861.9	26899964.26	18112748.71
Level 3; Tentative Candidate(s) (FISh in silico, class);Cross-Verified	(-)-Fustin	12310641�	C15 H12 O6	288.063_5.09	288.06365	5.098	0.91	30203266.53	80438.03939	239352.9682	1170271.035	553484.126	3073623.929	74018.91788	328039.3784	138840.5053	208870.0793	461165.3133	721086.255	542578.3076	206206.7751	188313.0145	5735897.707	5724080.686	25405.76976	6315609.025	6550668.79	6502458.419	6508413.381	1866064.736	1262424.233	4660792.308	584166.8697	3169914.126	244670.4241	376338.0334	1897888.269	119253.4297	8390453.291	12111763.48	2290145.041	10124568.4	24660388.62	15759783.99	2253111.793	3319115.224	6391915.937	1852083.462	30203266.53
Level 3; Tentative Candidate(s) (FISh in silico, class);Cross-Verified	(+)-catechin 7-O-beta-D-xyloside	73533�	C20 H22 O10	422.121_8.15	422.12147	8.155	0.41	60992190.67	75017.12453	81663.34435	171670.0827	209005.5269	201382.3054	230834.1352	468264.1167	28727.23629	44100.88776	166761.9213	217722.7399	191992.375	344198.1633	283802.2846	8660049.642	8655490.767	22926.69783	9490069.972	9920337.581	9853293.98	9994772.084	71835.87178	59241.23909	42758.7729	58467.24961	63446.06979	38525.66181	39677.62291	36453.35797	64223.78811	50325.55454	39366.03038	4827067.08	11085770.09	30266593.51	20845744.47	21726677.15	15785159.57	29077993.45	25689629.39	60992190.67
Level 3; Tentative Candidate(s) (FISh in silico, class);Cross-Verified	(+)-catechin 7-O-beta-D-xyloside	73533�	C20 H22 O10	422.121_7.91	422.12147	7.917	0.41	151076899	4089336.96	3619131.722	3812921.291	3655609.069	2798620.728	4299142.599	4563451.657	48218.58194	3970549.707	3651314.55	4345088.079	3394595.29	4831690.628	4200501.366	17850923.29	17665764.06	37467.89953	18873507.22	19555681.15	19921749.49	19586239.35	56727.95073	108502.203	40617.42486	51029.11781	46719.62858	44981.61552	47417.10976	54451.23566	59356.37832	92613.51794	66244.59415	7371405.686	16149355.01	43011247.22	35364865.44	29635211.61	19699672.21	44503642.51	33818409.74	151076899
Level 3; Tentative Candidate(s) (FISh in silico, class);Cross-Verified	(1S,4aR,6aS,6bR,10R,11R,12aR)-1,10,11-trihydroxy-9,9-bis(hydroxymethyl)-2,2,6a,6b,12a-pentamethyl-1,2,3,4,4a,5,6,6a,6b,7,8,8a,9,10,11,12,12a,12b,13,14b-icosahydropicene-4a-carboxylic acid	_	C30 H48 O7	520.34_10.37	520.34039	10.37	0.75	26594532.14	57792.82657	57288.02307	129844.1695	316080.8116	101650.4827	137194.9789	191580.4486	30751.24409	108369.3249	58972.66986	67028.92371	145979.799	35732.63824	111108.3701	8090021.055	8147070.391	26640.29297	8407070.265	8857065.433	8775001.601	9084636.933	29367.78224	27064.32074	27330.9968	27389.8173	27780.38849	27136.80924	29991.81241	28370.33883	29887.01619	27467.35579	28704.70624	23314562.27	6626725.398	16398139.69	24995291.45	20919083.75	10255848.56	26594532.14	24613954.24	3208575.571
Level 3; Tentative Candidate(s) (FISh in silico, class);Cross-Verified	(1S,4aR,6aS,6bR,10R,11R,12aR)-1,10,11-trihydroxy-9,9-bis(hydroxymethyl)-2,2,6a,6b,12a-pentamethyl-1,2,3,4,4a,5,6,6a,6b,7,8,8a,9,10,11,12,12a,12b,13,14b-icosahydropicene-4a-carboxylic acid	_	C30 H48 O7	520.34_8.11	520.34035	8.118	0.67	59224483.2	661781.1679	345144.6384	834392.6008	449932.2828	428194.8816	92032.19594	327738.8628	1202064.855	148514.2939	360013.3532	373130.445	710096.691	115284.8404	287261.3272	10138891.71	9974468.964	22584.07411	10308066.36	10765093.45	11740199.99	9829724.642	575468.3802	412328.8841	193289.1384	387573.4547	526973.9581	194288.6504	374029.202	455053.1887	685944.2218	579874.2947	415668.7807	39684946.4	10673427.25	16019132.86	27793956.73	32293594.75	27241482.18	23447242.3	44110138.53	6683912.272
Level 3; Tentative Candidate(s) (FISh in silico, class);Cross-Verified	(1S,4R)-p-Mentha-2,8-dien-1-ol	11105550	C10 H16 O	152.12_7.04	152.12017	7.045	0.34	8883840.416	153721.7176	180252.116	308452.8104	395506.4652	144912.2985	195208.5066	218461.1256	1079085.495	179821.7372	171679.5642	172799.3442	440452.7256	129014.2186	359500.9834	2596260.646	2550990.041	31865.94637	2819383.281	2931627.686	3025390.713	2870064.779	162356.8908	356278.9946	186308.2491	250304.4968	198097.6824	387008.535	248504.2734	282472.4882	330913.1642	207092.7573	193796.4871	7604333.559	4005151.946	6946945.732	7289624.774	4998720.509	6930419.025	3826324.217	3432708.438	4908361.32
Level 3; Tentative Candidate(s) (FISh in silico, class);Cross-Verified	(2Z)-3-(3,4,5-Trimethoxyphenyl)-2-propen-1-yl acetate	_	C14 H18 O5	266.115_7.63	266.11549	7.633	0.26	59733341.58	4678852.571	7207709.616	4439591.747	4771883.07	3323325.703	2418118.194	3124433.104	305664.5549	2872958.013	2884435.272	3593420.412	4072084.866	3505793.344	3114386.152	5682076.826	5829177.689	24340.50678	5956964.565	6012912.617	5923625.803	5649657.844	4663828.283	8989511.977	3585428.038	15797842.1	6303281.217	1644385.342	4040521.317	29120639.32	7375632.604	59733341.58	12417336.23	243565.3071	255505.9862	264636.9438	563160.4517	221807.8375	377166.8994	291808.8709	749690.5453	446070.5076
Level 3; Tentative Candidate(s) (FISh in silico, class);Cross-Verified	1-(2-Carboxy-2-oxoethyl)-4-{[(2R)-2-hydroxypropanoyl]oxy}-2,5-cyclohexadiene-1-carboxylic acid	_	C13 H14 O8	298.068_6.57	298.06897	6.578	0.34	40214470.48	15020472.18	19024459.17	16790431.38	11331241.32	17485293.36	10718916.04	15864125.91	137835.8618	8190416.469	11080219.36	12756551.01	40175185.17	24806976.52	40214470.48	10477292.25	10716635.63	49240.89127	10446672.28	11244030.92	10626355.1	10459127.76	739269.3504	484708.9084	436952.3765	325718.4167	601677.3528	207071.2378	263526.8992	961020.2998	385269.1975	1028805.976	1206035.305	10026193.37	8141320.176	11976020.38	11954354.42	9532056.361	4862226.921	6505451.413	5954330.915	10947990.69
Level 3; Tentative Candidate(s) (FISh in silico, class);Cross-Verified	1,3,4,5-Tetrahydroxycyclohexanecarboxylic acid	1064�	C7 H12 O6	192.063_4.39	192.06333	4.397	-0.32	3942337.513	1959949.475	1687827.547	3942337.513	2353588.841	3245433.694	560802.3728	790865.7893	473092.0243	1699274.114	2212316.158	1627912.559	1565561.089	1002475.858	1152640.423	1245505.187	1287715.473	16780.29457	1500616.975	1377567.549	1517505.078	1514480.266	1139282.886	1113836.934	1117605.531	1064037.19	1146415.721	680923.9649	1095772.97	1997596.554	1364648.751	1184673.922	728948.3872	870380.1973	171025.908	481780.9113	747734.273	236572.1793	978929.256	367961.5339	466894.502	673580.1806
Level 3; Tentative Candidate(s) (FISh in silico, class);Cross-Verified	1,6-Dihydroxy-3,8-dimethylxanthone	138756176�	C15 H12 O4	256.073_7.21	256.07354	7.213	-0.05	5101069.669	5101069.669	4699063.408	2202371.874	3819872.482	4261802.029	3220515.88	3482542.874	29759.81638	2380703.518	4726007.759	3646989.57	4730105.506	4369162.331	3687825.828	2491231.781	2390064.955	15006.55961	2501420.396	2452447.304	2533787.891	2380304.036	28817.16354	29828.67458	36719.53439	30383.71332	30608.76813	23964.60327	26232.26539	42168.07733	28572.82144	38325.12753	38613.32548	26005.47259	24864.16308	50767.86139	36690.43768	36752.17749	25777.35278	24667.6029	25802.8394	32042.82967
Level 3; Tentative Candidate(s) (FISh in silico, class);Cross-Verified	1-[2-(3-Hydroxy-1-propen-2-yl)-2,3-dihydro-1-benzofuran-5-yl]ethanone	_	C13 H14 O3	218.094_7.04	218.09439	7.041	0.43	38206122.14	35497804.85	35047182.06	28703566.43	33687066.73	30539543.11	33456272.01	23832030.48	151344.5025	13534771.21	36711502.85	38206122.14	36573827.8	16356287.74	32083746.25	6609606.347	6440062.519	12267.9101	6863833.35	6847017.033	6889938.022	7190737.265	193690.44	169534.0869	296070.5631	444113.3126	187014.8274	1513496.571	404692.2224	501541.2249	2137583.016	921124.1277	606425.5304	388656.9311	210604.4161	437468.218	764133.3336	88825.43578	593167.7773	122749.6918	147904.2703	1346584.304
Level 3; Tentative Candidate(s) (FISh in silico, class);Cross-Verified	1-[2-(3-Hydroxy-1-propen-2-yl)-2,3-dihydro-1-benzofuran-5-yl]ethanone	_	C13 H14 O3	218.094_7.56	218.09438	7.56	0.37	41207872.94	19210953.29	34518890.19	16653191.15	35610292.46	35866881.1	36036104.52	41207872.94	4408101.646	21468627.99	26744741.83	29619627.73	24542640.4	24313625.3	36025974.95	11583781.76	11825111.25	13336.81519	11828913.93	14531512.92	12111290.71	12020094.06	4460938.671	2319311.149	1747786.543	2735372.394	4398366.44	3437138.269	1896289.048	2250814.022	3075535.818	4919133.098	5593777.451	759806.6782	1233022.973	2077702.073	1843142.919	264170.9257	1693662.573	584135.8312	384593.9277	5672070.684
Level 3; Tentative Candidate(s) (FISh in silico, class);Cross-Verified	11beta,13-dihydrolactucopicrin 15-oxalate	121225505�	C25 H24 O10	484.137_8.99	484.13734	8.99	0.81	44138115.12	8216055.682	21767949.54	5932366.919	11085755	8381692.087	7606803.225	21370546.71	4172963.537	3163526.679	7893518.77	13525434.78	28427773.52	5546325.898	8376603.757	6422353.228	7250236.453	40956.56318	7704682.095	8213491.83	7258897.558	7806621.308	4891214.198	1338050.643	3376665.86	4792447.083	4849115.85	332451.3399	438477.7655	1991019.558	755599.4052	44138115.12	19979261.26	1052883.948	678549.2892	753113.014	1894234.192	972787.3386	1112729.554	1583142.801	1302510.364	3665329.227
Level 3; Tentative Candidate(s) (FISh in silico, class);Cross-Verified	11-hydroxy-O-methylsterigmatocystin	71296160	C19 H14 O7	354.074_7.15	354.07413	7.154	0.5	28354473.18	19650797.72	28354473.18	27200544.8	21769241.76	20014275.5	12368520.87	10103320.51	120984.9791	6694562.104	22747940.58	15243270.59	19658223.3	13008480.91	14858800.53	10951315.47	11072646.67	34784.36578	11250827.78	10923422.58	11479473.72	11152273.22	81448.29956	79202.62602	82316.64474	54797.44689	99442.66707	74981.37009	86699.31075	99089.66729	84992.50169	67008.92205	97779.80001	203165.485	89957.77738	155733.6927	206125.4143	108800.3573	155668.754	162382.9965	123610.8249	108890.5616
Level 3; Tentative Candidate(s) (FISh in silico, class);Cross-Verified	1-O-feruloyl-beta-D-glucose	13962928�	C16 H20 O9	356.11_6.4	356.11079	6.405	0.18	41296814.92	26293505.55	35868497.63	14284426.67	34827827.33	19999265.59	11711902.97	30306708.04	1461024.11	12465539.95	19654836.67	20783257.43	26468139.09	12825541.15	41296814.92	9188219.806	9026522.714	28802.22074	9580792.101	9865131.585	10124574.97	9835362.874	5579180.417	4235815.241	7501050.116	3315605.207	6119495.761	932640.2272	1690008.521	16326877.93	2987265.514	8799497.961	5388844.037	5128675.755	1289310.939	1778608.907	5467618.358	2589290.828	4176759.233	7341049.231	1476497.312	7101484.998
Level 3; Tentative Candidate(s) (FISh in silico, class);Cross-Verified	2-(D-glucosyloxy)benzoic acid	151505	C13 H16 O8	300.084_5.23	300.08463	5.237	0.39	99429838.23	36962695.64	72534926.87	70562686.47	83775443.45	48272465.55	31602366.9	99429838.23	2088904.033	32138978.68	76971383.25	42302953.35	30262741.9	40522753.49	55065559.67	26016728.09	26540984.08	104943.8821	27870340.89	28448900.65	28377566.84	28664589.98	2766386.568	5383870.039	5630286.511	5522339.869	2826419.01	3932335.797	4408099.211	8536353.093	6461618.114	4207537.178	4477464.056	2448864.117	1330132.85	1397077.269	3277724.684	3391348.782	3777541.763	3551415.167	1775768.551	4416146.705
Level 3; Tentative Candidate(s) (FISh in silico, class);Cross-Verified	2,3,8,9-Tetrahydroxy-6H-[1]benzofuro[3,2-c]chromen-6-one	_	C15 H8 O7	300.027_7.3	300.02717	7.302	0.54	53289475.72	946313.8319	1047709.654	787069.2426	1700245.598	494609.6902	1378525.386	947807.3519	3697675.908	618856.7213	517165.982	943790.5049	641881.3005	445313.2143	1068289.285	9512751.413	9262580.632	22542.24599	9682920.672	9539256.778	10155614.69	9506449.894	7091331.293	18193071.61	53289475.72	28340002.63	17693339.88	7228149.371	13160515.72	28127828.51	19556980.23	21386377.31	22919324.56	12108453.15	22214554.53	11048551.15	10515997.66	15860863.8	17525488.82	16203042.45	22346502.94	12879129.3
Level 3; Tentative Candidate(s) (FISh in silico, class);Cross-Verified	2,6,10,10-Tetramethyl-1-oxaspiro[4.5]dec-6-ene-2,8-diol	57473083��	C13 H22 O3	226.157_6.38	226.15701	6.389	0.51	183151965.5	16281599.19	5870012.942	1167443.906	36697971.51	6334032.182	5002935.106	29915687.24	37635085.02	3293792.302	7042149.207	42415661.15	4331117.176	3350146.098	98892598.46	49133145.29	61134399.49	80738.75957	54908623.35	54861200.93	51773856.87	54895081.71	65593821.74	45018951.57	26323506.17	49329482.48	49201583.63	11790530.09	22875154.82	35968388.35	28601731.46	60298010.03	65538875.89	143196054.1	106371323.6	143760347.6	141664535.8	80060924.54	119374776.8	75396140.58	119108103	126721198.8
Level 3; Tentative Candidate(s) (FISh in silico, class);Cross-Verified	2,6,10,10-Tetramethyl-1-oxaspiro[4.5]dec-6-ene-2,8-diol	57473083��	C13 H22 O3	226.157_5.83	226.15701	5.835	0.5	133626769.4	16835685.33	11120287.37	3385539.449	16416294.39	11010137.56	24543421.05	15153645.75	4028680.222	55735035.78	10026925.47	24705153.79	6192443.696	17438908.44	62073555.07	40423957.57	37459345.11	63913.85846	41622894.88	42705616.82	22470794.04	41697741.02	98608097.28	94475835.22	61570002.68	109837001.1	99277094.25	63659124.8	63316397.17	133626769.4	130856419.5	43170069.91	29988604.71	7200467.487	11634803.17	9575318.615	8631667.679	2165664.777	9637084.211	4602896.476	25929209.2	12494841.13
Level 3; Tentative Candidate(s) (FISh in silico, class);Cross-Verified	2-[4-((1E)prop-1-enyl)-2-methoxyphenoxy]acetic acid	124579696	C12 H14 O4	222.089_6.3	222.0892	6.307	-0.04	20899125.14	4843499.283	20899125.14	3827293.556	12898236.27	2733142.354	4900419.275	10222362.35	1098535.778	1549368.726	2619048.695	2975411.3	2463170.896	4122397.97	8573609.236	2418387.404	2273835.565	71516.17668	2553043.795	2593358.934	2363445.144	2512728.566	348407.9195	289518.5629	180379.6706	292217.3632	464192.6339	90497.91343	183403.9141	392597.8094	173069.3334	503182.3438	524093.2107	178573.2149	167278.484	192449.5824	310574.1698	253984.1071	311612.2862	271991.48	200724.4333	242375.5426
Level 3; Tentative Candidate(s) (FISh in silico, class);Cross-Verified	2-Acetyl-5-hydroxy-3-methoxyphenyl hexopyranoside	_	C15 H20 O9	344.111_5.66	344.11106	5.666	0.96	101034669.7	87054532.06	75667725.97	78166930.49	65317670.43	55078320.11	26513853.17	50627224.55	205223.9249	13968425.93	101034669.7	86824996.29	60748180.57	32295520.01	38314596.18	26471392.05	25487933.95	28623.65968	22528952.85	19249065.44	27618860.3	30705388.93	156479.3265	102073.0593	174377.4151	134123.1328	149567.3593	66407.74721	127547.7362	211872.8357	121305.5824	104257.1993	110147.3058	83070.88655	1105410.9	74397.56327	122098.7507	1183320.931	857583.8716	1076599.784	969628.9284	80323.88746
Level 3; Tentative Candidate(s) (FISh in silico, class);Cross-Verified	2-Acetyl-5-hydroxy-3-methoxyphenyl hexopyranoside	_	C15 H20 O9	344.111_5.71	344.11104	5.712	0.88	160554034	160554034	147696036.7	129379547.6	110768143.1	110988008.2	74372900.68	64189954.31	281181.3414	19790424.96	71220429.45	59702887.31	102408634.9	96137359.64	73919288.69	38324418.2	42734770.54	48405.10393	46163599.75	51045907.23	42527739.48	39291028.95	311019.93	251300.5784	429784.4148	250177.963	286481.9659	154108.6975	316976.4662	417145.5866	233770.2726	450063.5441	273517.8959	628933.992	1185560.466	752568.4516	1087960.962	1159626.606	914900.4038	1147759.819	960923.0915	757722.4243
Level 3; Tentative Candidate(s) (FISh in silico, class);Cross-Verified	2-O-caffeoylglucaric acid	5459979�	C15 H16 O11	372.069_6.24	372.0695	6.242	0.65	37392341.04	36724273.3	37392341.04	25579294.45	23242104.22	10194263.9	6994239.64	10180188.08	22958.09134	7824065.603	20717975.16	22536969.47	32325143.52	12737827.07	17683938.81	5472654.591	5217671.483	14604.32682	5167018.173	4912647.843	4371523.039	4075430.63	162972.4262	34815.18504	246444.0176	215714.2698	120203.4617	17528.76682	21904.36784	39419.08417	25518.4043	87443.29367	30476.2718	76260.70506	40070.36527	79981.46672	82711.85836	172061.8055	30000.31997	65235.12311	49367.78432	75896.89846
Level 3; Tentative Candidate(s) (FISh in silico, class);Cross-Verified	3,4-Dihydroxybenzaldehyde	8768�	C7 H6 O3	138.031_6.36	138.03177	6.368	0.56	12010057.21	9040696.863	9082424.63	12010057.21	9769160.228	10751313.69	4347430.474	4387273.204	1178648.386	3266406.261	10402523.3	7119464.169	7240645.459	4929322.57	7976082.929	2755914.215	2754329.262	15986.7087	3074188.794	2830841.381	3603369.729	2760897.395	210290.8314	141164.1253	281203.1475	152807.9495	209866.1974	70980.01611	93509.84872	220897.5406	122465.9098	332168.5438	292602.3652	201617.2861	122750.0012	258068.051	237373.9016	183559.3495	184046.333	174404.2759	143533.1182	349929.6277
Level 3; Tentative Candidate(s) (FISh in silico, class);Cross-Verified	3,4-Dihydroxybenzaldehyde	8768�	C7 H6 O3	138.031_4.01	138.03182	4.019	0.91	5207375.891	3230711.223	5207375.891	3056689.405	3239673.128	3866895.361	4368041.388	4090452.453	30002.03228	1921495.341	4095492.959	4169707.66	4837116.253	3129917.882	4871311.452	1536545.844	1568554.578	203435.9034	2069569.338	1718676.186	1931727.381	1786668.904	308005.3168	30671.29696	30201.17978	277117.9359	303556.7331	270237.9226	309813.3365	360730.3383	310302.2131	179391.058	30226.67744	112718.9223	98868.63373	78110.40189	774230.1392	105801.682	100237.0576	159096.6369	195545.8072	590283.4677
Level 3; Tentative Candidate(s) (FISh in silico, class);Cross-Verified	3,4-Dihydroxybenzaldehyde	8768�	C7 H6 O3	138.031_5.53	138.03182	5.532	0.94	15360293.88	10644284.27	15360293.88	5991403.705	5946115.626	6487738.742	11154050.96	6508561.293	580048.4353	2273678.085	8273235.196	9995250.714	9855198.778	9582131.797	11520253.8	3739388.543	3774592.239	42102.43804	3839883.296	4015729.575	4051898.075	3624272.754	315081.669	185090.0137	259104.0454	169899.1534	316860.8996	61377.38117	132459.3147	428529.9567	147732.8012	307561.7414	352206.0757	125900.4777	70262.14254	146355.1441	153911.3283	155349.2998	175016.619	171282.4148	62697.28401	41494.37911
Level 3; Tentative Candidate(s) (FISh in silico, class);Cross-Verified	3,8-dihydroxy-1-methyl-9,10-dioxo-9,10-dihydroanthracene-2-carboxylic acid	14379528	C16 H10 O6	298.047_8.1	298.04782	8.101	0.28	7871340.067	1929407.524	1380152.11	461610.4607	1784406.182	2404139.229	4432643.14	7871340.067	82849.03926	144372.4109	1828456.16	3618369.373	3015204.296	3216063.211	3347850.546	1068968.997	1055325.226	14149.6374	1111046.865	1150109.23	1149518.208	1101231.978	83683.86985	18099.46987	17468.08886	18782.147	89881.36762	16388.63202	25017.62657	35566.03351	30896.94357	101945.1226	64506.60744	26097.26605	18888.91063	26797.36393	30146.7586	22651.74558	21060.27455	21148.47895	24251.85345	23980.58412
Level 3; Tentative Candidate(s) (FISh in silico, class);Cross-Verified	3-[(1E)-1-Buten-1-yl]-1-oxo-1H-isochromen-7-yl hexopyranosiduronic acid	_	C19 H20 O9	392.111_8.64	392.11102	8.644	0.74	56493666.56	33037.68405	41954.51667	32926.13458	33958.73608	28260.25494	31226.91829	41070.43965	28094.03103	44466.69107	32820.58481	27777.07513	64551.11477	27326.50279	57025.37919	12900963.76	9442507.822	19681.52904	12938123.07	10813664.48	13040111.06	9533299.421	16192823.27	34020181.34	23217287.25	25192420.4	18770707.77	24368485.46	25479433.12	44516085.81	17068870.12	56493666.56	28531761.72	46742.71438	33500.72537	36079.88454	70145.56244	34160.28678	36278.91065	33546.65329	32825.81867	41486.5373
Level 3; Tentative Candidate(s) (FISh in silico, class);Cross-Verified	3-[2,4-Dihydroxy-5-(3-methyl-2-buten-1-yl)phenyl]acrylic acid	_	C14 H16 O4	248.104_7.62	248.1049	7.626	0.15	57203458.08	1763303.873	2398434.859	1922400.524	1408391.889	1297801.738	1355991.7	1991948.071	219438.4992	1300177.155	1066606.286	2306897.604	1074279.133	1182121.817	1821588.699	4889935.114	4954336.3	12685.95487	5063064.476	5125821.834	5058278.858	4746730.366	4482859.09	8662601.176	3321282.973	15225245.21	6115438.91	1560106.414	3854947.608	28033769.71	7022108.423	57203458.08	11912239.66	154647.3579	229832.9683	188780.8049	489945.3295	192151.8879	344530.7188	248695.5793	709364.4919	395772.293
Level 3; Tentative Candidate(s) (FISh in silico, class);Cross-Verified	3-{[(2Z)-3-(3,4-Dioxo-1,5-cyclohexadien-1-yl)-2-propenoyl]oxy}-1,4,5-trihydroxycyclohexanecarboxylic acid	_	C16 H16 O9	352.079_6.43	352.07959	6.439	0.46	72762798.17	58139553.63	72588976.82	49858977.16	72762798.17	52355136.54	22609905.44	51977108.36	4338691.983	31579831.47	50002231.05	41086390.76	57024998.24	30009184.64	69316725.26	30674102.03	32442762.91	94847.82301	32039235.98	32657898.97	32755688.96	32626671.14	31314558.18	21723217.02	37155031.11	20234857.31	31334530.61	7445025.098	14619484.02	45914094.26	19280065.48	40939652.26	34576803.01	21651099.62	8951072.905	15193879.09	24181724.33	13971251.05	20608605.53	22303914.96	10638926.08	29445240.32
Level 3; Tentative Candidate(s) (FISh in silico, class);Cross-Verified	3-Hydroxy-2'-methoxyflavone	13339618	C16 H12 O4	268.073_7.99	268.07365	7.999	0.35	88555325.12	78160942	84751307.12	77436267.36	88555325.12	87602260.1	33615999.87	48213276.27	261475.8787	40798693.81	86789049.72	56994820.18	85799687.82	52814278.27	84987685.85	36044028.52	42186442.73	55510.53958	41268415.2	40497035.13	41704920.12	38832628.74	603346.1508	574279.9663	279452.0425	421712.6382	647170.8741	189052.309	456078.0678	912195.1906	370195.4341	586511.0255	231058.8319	241371.0532	124260.7542	174758.5136	117367.288	282677.1308	135181.4645	441932.9468	349156.8268	112614.7983
Level 3; Tentative Candidate(s) (FISh in silico, class);Cross-Verified	3-Hydroxy-damascone	6420999�	C13 H20 O2	208.146_5.25	208.14647	5.253	0.66	61452148.18	110665.0675	1216634.005	142315.6896	140527.4563	99533.34097	460477.592	114344.6891	2208635.692	135771.2364	169428.6292	90442.70165	440511.2998	818628.8685	261409.6389	14911750.98	16318854.54	74926.02964	16428556.43	17723195.98	16557192.12	17713411.12	193803.7447	3598251.995	1001693.081	188445.5226	292347.2654	1081760.085	1021779.797	6340592.064	5648162.598	7539451.026	163537.5363	40259431.29	19683826.15	22993987.55	44966318.05	21441579.27	31168464.4	21908501.31	50947030.19	31618167.62
Level 3; Tentative Candidate(s) (FISh in silico, class);Cross-Verified	3-O-Acetylpinobanksin	148556	C17 H14 O6	314.079_7.84	314.07916	7.841	0.39	84476232.47	65114795.17	84476232.47	71204223.07	58424758.14	57399322.8	50336220.75	47842471.73	71857.78556	32522007.12	72454211.83	45284502.63	58821379.82	39202759.98	54021221.73	37530023.25	38317197.48	29298.32861	38547137.02	38747168.47	39813919.03	38462819.57	70792.57035	198488.3538	129498.0123	90787.82803	68619.26714	181685.8927	134819.2046	218778.2482	359941.9169	135792.9479	107798.1389	147473.2213	46621.48195	46098.62082	107457.696	37576.43348	95955.36601	45832.67847	41739.29914	106858.7882
Level 3; Tentative Candidate(s) (FISh in silico, class);Cross-Verified	4-[3-(3,4-Dihydroxyphenyl)-2-hydroxypropyl]-1,2,3,5-benzenetetrol	_	C15 H16 O7	308.089_8.52	308.0898	8.528	0.62	59106291.37	11890662.03	21140967.35	10750141.72	11858025.77	12086583.26	11519858.88	11623431.26	2207788.608	4565568.911	15107251.95	14078163.61	20679752.02	9827830.041	14104057.23	13767680.33	13884763.79	37997.44042	14588965.66	17714163.76	14989433.17	14891393.11	33593196.41	28889572.34	32195919.58	32798528.68	41562850.04	22947801.6	20729543.35	43153338.6	22809553.23	59106291.37	37201434.83	1511156.893	2768010.547	2663690.328	2904065.046	2441879.49	1323519.862	3334545.2	1153408.848	6112818.024
Level 3; Tentative Candidate(s) (FISh in silico, class);Cross-Verified	4-{[3-(3,4-Dihydroxyphenyl)propanoyl]oxy}-3-{[(2E)-3-(3,4-dihydroxyphenyl)-2-propenoyl]oxy}-1,5-dihydroxycyclohexanecarboxylic acid	_	C25 H26 O12	518.142_6.79	518.14231	6.797	-0.21	31716801.85	18775975.18	31716801.85	24422942.05	18566969.88	15113621.71	4230883.125	5901145.135	31121.6278	6196462.308	18366174.38	11660489.53	11281370.16	7375626.458	7402657.437	3816051.714	3536015.746	22727.82699	3269984.75	3181179.179	3732727.795	3845933.494	34917.80303	32013.32754	29861.54068	32924.56894	30556.26471	25198.54259	29120.26368	36215.12525	30655.49528	39367.87498	34827.31434	44914.7779	133793.6173	131924.2986	101695.3659	135054.22	87707.21713	73405.43809	123525.4591	92911.50877
Level 3; Tentative Candidate(s) (FISh in silico, class);Cross-Verified	4-hydroxymethyl-2-methoxyphenyl-1-O-beta-D-apiofuranosyl-(1->6)-O-beta-D-glucopyranoside	21580495�	C19 H28 O12	448.158_6.2	448.15837	6.206	0.65	79482313.13	159152.1376	218706.8159	185405.5755	175993.4291	191901.8166	133589.6975	174997.8459	75470.61143	79137.99277	187354.9477	136716.8547	222836.1186	132419.3697	140024.0414	24011439.19	22147208.66	53560.73023	24633896.95	24920900.38	24373275.12	27245934.41	79482313.13	57436403.81	42779677.36	76647530.95	75477631.8	42697573.42	51773315.73	30223846.34	71233055.29	77536427.66	57074816.73	7570608.905	7425131.489	11733646.94	33279660.7	11741822.61	5430953.685	8882052.341	11165926.8	3500569.842
Level 3; Tentative Candidate(s) (FISh in silico, class);Cross-Verified	4-Methylumbelliferyl-?-D-glucopyranoside	312691797	C16 H18 O8	338.1_7.6	338.10051	7.602	1.02	5751459.485	3981561.749	1592854.672	3310473.358	1484373.22	2102071.922	1357034.812	3653188.566	64080.83156	944818.8678	1948018.023	4204620.677	5751459.485	1653634.729	2101345.097	929551.0762	974424.7286	14962.12128	865566.8997	1523465.964	1432623.075	1169734.926	988832.6253	1150914.258	1778266.315	1465134.667	1042768.75	981259.7842	973886.6602	2328246.07	1665543.084	1446993.002	1202707.699	105515.3246	90462.37998	95915.4481	191724.6285	125988.6406	113960.9586	178057.5181	131166.3437	99835.49036
Level 3; Tentative Candidate(s) (FISh in silico, class);Cross-Verified	4-Methylumbelliferyl-?-D-glucopyranoside	312691797	C16 H18 O8	338.1_8.99	338.10033	8.995	0.47	23834727.97	4385955.365	7127038.42	6694921.116	15829564.71	6171461.262	6662125.423	4092153.078	246112.9581	956320.1888	2458623.061	9895314.146	8083825.018	1301488.367	3558752.668	4270886.682	4260766.795	42212.84909	4455849.766	4673514.052	4892235.715	4620057.862	6290240.667	1139790.274	3880733.556	1014488.982	5545223.395	184331.6515	409931.6083	2275290.34	1715154.599	23834727.97	4553594.124	700732.7394	1213799.276	1308772.419	3381394.113	1512195.635	1385724.941	3407301.199	2772548.722	12047658.06
Level 3; Tentative Candidate(s) (FISh in silico, class);Cross-Verified	4-Methylumbelliferyl-?-D-glucopyranoside	312691797	C16 H18 O8	338.1_7.37	338.10049	7.373	0.97	8518749.356	2150324.047	1174300.369	1903396.926	868346.2751	778479.8829	946431.7633	422942.9829	399820.9489	215404.95	697847.3607	1754930.837	2156835.251	754858.9322	827319.7259	1842147.284	2021993.849	12586.88233	1906438.132	1913386.477	2200239.592	2025306.191	4260057.894	4215722.395	8518749.356	5645656.476	5994236.432	2693254.052	3497010.918	7342975.686	4401555.763	5057161.289	5289789.231	133421.1166	258535.4623	210739.147	366752.8526	300799.237	393690.6239	268471.7384	374380.7388	180954.0718
Level 3; Tentative Candidate(s) (FISh in silico, class);Cross-Verified	4-Methylumbelliferyl-?-D-glucopyranoside	312691797	C16 H18 O8	338.1_9.37	338.10027	9.375	0.3	9672128.487	1121531.298	2496579.874	3998376.809	9672128.487	1972920.883	1668616.975	992958.3661	95629.25556	299533.4322	721567.2431	3538680.368	2539342.484	135905.3129	1159254.852	807586.7056	778096.5874	38852.33408	837335.3834	859431.5318	824013.5506	829088.8484	1140584.958	106921.5672	159267.162	166372.8602	290530.5461	79624.16355	137010.2913	121984.7537	139115.3833	1640635.516	174801.8936	61998.50241	100018.0707	56992.41215	81739.12393	42140.12732	48831.14649	69556.69657	63528.92284	65712.70197
Level 3; Tentative Candidate(s) (FISh in silico, class);Cross-Verified	4-Vinylcatechol	151398	C8 H8 O2	136.052_5.72	136.05253	5.729	0.77	384933229.5	5366966.807	8904413.796	6437751.575	5942618.685	6078867.151	5847567.618	2285407.541	384933229.5	25354645.65	5103996.055	7951616.005	7774697.172	2130713.941	2503314.893	25377193.47	26757736.46	43405.15015	26597777.57	27134062.82	29516088	28853531.22	464053.4927	373442.1054	390215.9275	456874.2676	447201.5487	232379.3516	313510.7383	493552.0646	451986.2975	784021.0658	624342.35	1129095.057	236604.9212	253666.7491	541055.8124	192261.1181	315736.219	338427.9144	322213.5926	230801.0967
Level 3; Tentative Candidate(s) (FISh in silico, class);Cross-Verified	6-[4-(3,4-dimethoxyphenyl)-hexahydrofuro[3,4-c]furan-1-yl]-4-methoxy-2H-1,3-benzodioxole	_	C22 H24 O7	400.152_7	400.15237	7.001	0.43	5993549.798	3024844.152	2105068.887	2359024.117	3980473.366	2044638.971	2274977.511	2190189.223	2823886.429	5135599.457	3232721.505	3327021.427	3193158.964	2427841.168	2244330.336	2195224.702	2108077.496	11194.86202	2630714.324	2369207.544	2018727.998	2058325.582	3509635.155	3521570.556	1602873.927	1504655.145	3628369.709	815245.4078	2104176.287	4661819.139	999375.8093	5565810.242	5993549.798	3087624.615	1602564.654	4318734.034	3158526.054	2547512.666	3343042.532	3992476.913	2168542.239	5275894.033
Level 3; Tentative Candidate(s) (FISh in silico, class);Cross-Verified	Alternariol	5359485�	C14 H10 O5	258.052_6.25	258.05281	6.256	-0.04	5508001.77	2895738.097	3576900.529	4832906.662	3255163.978	5508001.77	2345585.834	3510217.136	46827.10761	4713157.566	4048776.037	2996115.154	2529728.225	4163837.555	2529963.578	2074522.581	2009858.25	12999.08778	2091310.841	1246399.353	2158057.748	2260153.645	18358.61337	19519.6735	17933.63776	20461.59173	20588.68704	14636.68807	17101.99738	22693.55521	20660.13865	24066.97212	18285.90426	31615.09302	24766.71455	36667.15461	35453.58728	24219.90241	16729.69675	20925.99971	21483.30811	46823.49225
Level 3; Tentative Candidate(s) (FISh in silico, class);Cross-Verified	Amygdalin	656516�	C20 H27 N O11	457.158_6.28	457.15856	6.281	0.32	6071346.26	57389.14506	155681.328	63308.08859	85580.40702	48818.83924	44499.0603	86909.20933	32807.03294	45095.5238	51658.92737	50190.28301	55851.59637	167054.5467	68739.34176	1115909.266	1063554.993	24003.07725	1234573.387	1102223.242	1183245.278	1170488.85	1030154.663	748310.5069	1352483.537	1121684.198	909203.3624	909214.0095	603345.2199	997616.8486	1140557.533	1643367.666	1136988.485	880956.0467	1625356.961	1995552.996	3311819.956	1137211.858	2249174.272	2192635.377	1587253.53	1896793.643
Level 3; Tentative Candidate(s) (FISh in silico, class);Cross-Verified	cinchonain Ia	442675�	C24 H20 O9	452.111_8.48	452.11126	8.481	1.16	128579559.4	1922344.476	2643627.919	6440971.658	6237572.809	2629707.916	496004.134	905795.5916	4509789.853	7442185.816	2039146.675	2072562.904	2899487.45	832035.9946	2189886.189	24348511.23	24384980.95	42910.12759	25614250.78	25796483.93	25799908.85	25701836.92	518124.0567	80444.10722	329969.3584	82095.8582	493293.0397	48018.06846	118733.6949	343211.5313	101280.4479	1501899.934	851363.7739	128579559.4	33318477.27	68519579.02	115019186.6	64795937.79	98525043.54	81096876.31	49048041.32	76805043.05
Level 3; Tentative Candidate(s) (FISh in silico, class);Cross-Verified	cinchonain Ia	442675�	C24 H20 O9	452.111_7.51	452.11107	7.518	0.74	54849597.14	1379869.509	2259455.273	3812744.294	4214324.879	1899199.512	497103.3456	740572.2188	2711129.108	3669511.514	1658416.352	1787056.641	2841987.931	710446.0856	1866968.558	12345393.16	12078137.78	12642.13062	11941637.23	12642614.23	12302243.47	12175338.84	77382.38791	602801.5587	643577.9569	501327.1058	98170.41751	293546.9291	145297.5383	410021.8489	20074.82446	308571.5529	150626.2556	54849597.14	11979041.27	28935761.13	42073418.22	30275212.3	42282183.32	31841166.7	20640375.4	25593285.67
Level 3; Tentative Candidate(s) (FISh in silico, class);Cross-Verified	Coumaroyl-O-caffeoylquinic acid	_	C25 H24 O11	500.132_8.3	500.13242	8.302	1.13	527000146.5	237852797.1	316473169.2	178523407.7	243281732.9	240993591.6	145021633.3	146486783.7	114892200.5	170222982.6	275219651.8	257323163.4	527000146.5	152903191.3	187755555.2	109986826.4	109896372.3	60395.45744	117151677.7	122423398.8	119161568.7	119919640.8	22204270.32	7704659.965	24090588.16	14176511.22	29053710.78	1753931.526	3935059.398	12993086.35	2055750.659	64345856.15	83828823.19	508309.1273	221567.4692	516137.6807	734016.7865	358169.8914	447648.5874	381321.9112	265372.3922	240821.7367
Level 3; Tentative Candidate(s) (FISh in silico, class);Cross-Verified	Decursin	442126	C19 H20 O5	328.131_7.83	328.13115	7.839	0.24	64073850.91	240392.9343	327426.2492	218801.3653	231660.0622	180930.7498	173330.9963	812540.2361	933072.3169	2648317.975	263731.8964	45422492.3	64073850.91	55248924.93	237409.014	9998659.363	10577777.94	29047.6478	10361061.27	10420134.78	10249903.94	10557172.46	89299.29984	141716.4588	78916.2039	124807.7022	79169.99506	101759.2215	90953.95034	154668.7838	140339.8405	134631.0835	106875.8022	150104.9606	128170.4297	141679.4548	154386.2259	58677.66333	103119.2182	97445.79732	82588.57406	109490.0691
Level 3; Tentative Candidate(s) (FISh in silico, class);Cross-Verified	Endocrocin	160483�	C16 H10 O7	314.042_7.46	314.04277	7.466	0.37	2088157.392	1672188.108	1223356.949	1819600.419	1384234.059	2088157.392	1788860.828	1699369.532	16872.71965	500305.4847	1870097.795	1551728.375	1492522.26	1860859.738	1793149.113	671505.2723	671709.4736	11331.94203	725863.5628	701476.4475	782158.7007	664616.8923	16589.10068	23778.71565	27760.67389	28840.51746	16862.62112	12994.71822	14112.21036	22332.52007	24193.43859	18880.62582	16386.57111	24480.01909	13338.02389	15377.09391	22143.48575	13203.44851	16798.32994	27553.81272	17257.61059	17833.19378
Level 3; Tentative Candidate(s) (FISh in silico, class);Cross-Verified	Endocrocin	160483�	C16 H10 O7	314.042_6.93	314.04274	6.938	0.29	2591505.013	1855823.741	1176186.452	1393707.225	1875205.051	2050720.389	1791818.159	2141153.993	20888.40641	1187423.572	1833941.705	1974749.716	2241669.321	2591505.013	1986466.561	793377.0448	867239.521	13059.76862	768851.5456	723552.9495	658545.2452	804495.612	21609.86743	23763.3897	41367.35215	24459.21911	21895.38065	14676.7853	18372.54524	23519.2761	21100.87754	24597.01019	23168.31151	20563.72298	14557.06608	19400.88722	23423.92549	17129.87609	21446.80177	17940.651	19274.70279	18642.99382
Level 3; Tentative Candidate(s) (FISh in silico, class);Cross-Verified	Indoxyl sulfate	10258��	C8 H7 N O	133.052_4.94	133.05286	4.949	0.73	45486203.39	3219125.722	3983006.084	2885554.049	2907149.128	2865917.05	3189827.89	2706695.278	23479.00438	1222141.248	3468659.186	2649653.579	4138085.721	2564777.948	3223277.654	10904136.83	11359351.29	13909.3954	11852913.5	12283750.17	12354163.31	12462934.07	9532739.361	11621844.62	32098799.44	10458046.52	11189778.81	21575451.21	15432033.7	19031387.6	22313185.39	45486203.39	42492911.1	2857608.197	2935353.28	588111.5626	6857816.958	2398785.673	3311304.315	3179775.064	3541172.484	2400498.395
Level 3; Tentative Candidate(s) (FISh in silico, class);Cross-Verified	Lanceolin	42607572��	C22 H24 O11	464.132_7.83	464.13223	7.834	0.8	73617735.05	58116601.39	73617735.05	59917505.54	57916404.29	56216130.69	47109606.87	43946883.04	217656.9889	39218250.55	62690305.73	47249731.46	58281019.44	44204234.24	47874817.68	44566505.89	44868250.28	208164.7309	42315377.65	45738168.73	42921680.83	42722982.11	222020.7517	288151.6112	245723.3965	221332.4169	212074.4909	129028.6871	476286.7528	264107.4186	163264.2211	342615.8413	274060.2628	442523.2811	146079.0651	135725.3837	347885.178	129736.1072	326874.0734	176101.708	135166.613	289776.7178
Level 3; Tentative Candidate(s) (FISh in silico, class);Cross-Verified	Methyl 1-(3,4-dihydroxyphenyl)-5,6-dihydroxy-3-(2-methoxy-2-oxoethyl)-2-indanecarboxylate	_	C20 H20 O8	388.115_7.21	388.11595	7.214	0.34	48063926.31	47871091.92	18456413.31	36852519.33	40015789.86	47458022.01	33960962.24	33728894.64	237017.1321	27030102.91	48063926.31	42165320.08	46202128.14	43537333.96	37510684.31	27120322.31	27407077.52	74703.83591	27375930.75	28199156.62	26508173.86	25078360.86	175297.9368	155890.8183	310117.7302	217227.5167	171912.987	118556.322	144364.2984	245245.3226	143682.22	190840.7662	191025.6471	253989.4633	475247.2069	836720.1978	757313.2625	578956.7205	279378.6241	464280.8309	498627.7537	457183.5922
Level 3; Tentative Candidate(s) (FISh in silico, class);Cross-Verified	MFCD03094680	_	C14 H17 N O8	327.095_5.02	327.09557	5.021	0.46	42794388.07	158621.3439	187776.7329	170694.3922	119017.0513	160077.9088	133612.0718	136588.97	32146.34792	44470.53305	160546.367	135100.4046	208278.6524	113482.8164	128428.3454	6655016.224	6882694.235	22171.82612	7058489.526	7233844.614	6811695.816	6847816.965	42794388.07	18767991.64	14408066.26	23156124.6	42300995.37	12361518.29	18426767.93	21488065.23	21889214.87	35441306.47	39776057.94	65640.98164	53972.01204	26776.44636	84638.87855	33661.05278	41774.31108	30930.85042	26448.27392	53253.76813
Level 3; Tentative Candidate(s) (FISh in silico, class);Cross-Verified	N-[(2E)-3-(4-Hydroxyphenyl)-2-propenoyl]tryptophan	_	C20 H18 N2 O4	350.126_9.59	350.12697	9.594	0.89	77448746.47	397009.8034	639591.604	279616.2909	302067.1936	340679.5937	413951.7624	318550.4276	27755.16959	104447.4377	368491.1717	465650.8675	706251.2627	291247.7677	414931.0102	12363274	12269504.61	13113.6969	12932780.46	12964482.8	13210710.66	13013711.04	45194720.6	11927953.12	35509939.22	47253324.37	38249042.78	6232309.041	7963259.787	23499680.89	19242444.29	77448746.47	35856292.05	3937553.175	6560455.095	540728.7478	7785833.307	1701989.761	1049755.447	3332715.276	2532022.202	2282666.846
Level 3; Tentative Candidate(s) (FISh in silico, class);Cross-Verified	NCGC00169769-02_C15H22O2_2-Naphthaleneacetic acid, 1,2,3,5,6,7,8,8a-octahydro-8,8a-dimethyl-alpha-methylene-, (2R,8S,8aR)-	23786282��	C15 H22 O2	234.161_9.76	234.16199	9.764	0.03	10165965.96	2602908.921	2051719.945	1237563.718	2975199.876	879136.2506	620981.8253	1065399.161	386136.311	535689.7914	1346143.098	1054165.427	1266112.416	1299880.552	2027013.3	2092497.409	2051292.804	38271.69487	2888786.662	2052029.211	2200774.524	2394298.167	100383.6281	67646.90916	178442.3438	31263.61517	82400.30837	48811.52566	101467.8506	164178.7993	51827.66389	196103.5172	337428.8976	2045700.902	3224093.535	1414835.791	4866493.11	835102.2758	7630612.55	4922361.213	1095044.342	1765879.551
Level 3; Tentative Candidate(s) (FISh in silico, class);Cross-Verified	NCGC00384813-01!6-[(E)-2-carboxyethenyl]-2-(3,4-dihydroxyphenyl)-2,3-dihydro-1,4-benzodioxine-3-carboxylic acid	71694417��	C18 H14 O8	358.069_7.16	358.06906	7.165	0.53	4743960.79	3790952.633	4530621.093	4269716.4	3118013.398	2860191.292	2400586.847	1695120.642	24860.8796	975105.7285	4743960.79	2375107.051	2504673.637	2450395.06	2092439.649	1856414.114	1945684.757	8837.03852	1880605.989	2086356.776	2169230.403	1854775.725	12298.92888	12722.55337	11223.33764	13218.88103	13861.8478	10511.06808	12239.77507	15179.96357	12531.85158	13703.4986	13360.32542	20342.70521	13282.74775	21740.06579	24240.67878	15854.75361	13012.88436	14947.56277	13571.86358	21143.7459
Level 3; Tentative Candidate(s) (FISh in silico, class);Cross-Verified	NCGC00384821-01_C16H18O8_Cyclohexanecarboxylic acid, 1,3,4-trihydroxy-5-[[(2E)-3-(4-hydroxyphenyl)-1-oxo-2-propen-1-yl]oxy]-, (1R,3R,4S,5R)-	9945785��	C16 H18 O8	338.1_7.04	338.10049	7.04	0.94	40244355.43	17895280.66	30591485.8	16514439.36	16440985.49	20061952.33	16329271.95	31824724.93	5194335.231	9787030.278	16523460.89	27105475.9	40244355.43	17183369.56	24391914.9	15264222.29	15524662.55	39350.32584	16712668.58	17428388.08	17770876.62	17990911.34	8766144.472	6205878.346	6335984.403	8790900.641	9576581.128	2052683.37	3896737.19	6321968.705	2661995.641	24778012.61	30948865.25	23746528.02	7066979.511	10358018.88	17833096.85	11977246.96	18154393.95	12544877.49	8291580.057	13457520.37
Level 3; Tentative Candidate(s) (FISh in silico, class);Cross-Verified	NP-003536	_	C30 H48 O6	504.345_8.58	504.34548	8.586	0.77	58717880.55	18512.10737	23720.77088	45529.16578	24093.84067	23820.0922	76435.88551	109790.1487	408738.3023	23135.79288	16415.62745	34242.50465	19346.99725	15220.23676	200292.6384	14637774.68	14260275	12489.32164	15068668.15	15045970.93	15285023.23	14638573.1	65907.40321	66048.51745	42440.43439	63208.51696	57724.18357	41043.70437	70608.97124	43422.05577	70503.18104	55741.80634	64760.97354	55400841.86	15265702.82	15125418.09	24622360.36	52224070.87	38899234.48	26923720.06	38701472.82	20640858.56
Level 3; Tentative Candidate(s) (FISh in silico, class);Cross-Verified	NP-003536	_	C30 H48 O6	504.345_11.02	504.34538	11.02	0.58	65957238.2	374231.7047	405794.4888	1155001.925	1332903.853	1242147.266	643740.8426	1206232.826	1044751.02	3461914.831	149313.9775	539269.1547	894440.3972	473913.0784	4134815.933	14128486.15	15098870.36	26761.92037	17516829.99	17071154.49	18281427.88	17334796.91	27245.5866	32939.54803	27003.94848	27260.12906	27339.649	28400.58534	141806.47	27099.51269	28390.74044	29072.70265	27274.67033	43603927.04	9723550.283	15141430.62	30180575.56	44685127.58	25465868.53	53884277.74	28132988.87	8401988.042
Level 3; Tentative Candidate(s) (FISh in silico, class);Cross-Verified	NP-003536	_	C30 H46 O5	486.334_11.02	486.33481	11.021	0.59	44447013.91	470084.4912	475011.005	1082158.699	1100201.596	1253037.005	491479.4113	1117272.368	787579.4359	628995.2184	160721.7371	943749.8876	1513034.019	663159.7757	2167779.212	10150120.34	10864750.77	28513.27627	11693050.74	12222326.01	13202715.21	12531119.56	28701.44174	35002.23531	28446.8918	28716.76128	28800.53032	28800.27062	155640.5752	28547.56244	29907.78635	28551.82382	31268.01647	29563770.45	6768215.772	10854476.92	21526715.49	31781328.84	17757616.98	36334677.15	19191180.74	5644717.48
Level 3; Tentative Candidate(s) (FISh in silico, class);Cross-Verified	NP-003536	_	C30 H48 O6	504.345_8.4	504.34537	8.408	0.55	9442720.469	4887651.999	1843341.866	4887831.005	1715716.206	1443543.542	9442720.469	4929930.845	3027005.565	3066143.916	1167673.096	3292910.956	4790359.207	2910807.023	3796384.528	2338377.539	2361151.957	13308.37376	2373150.503	2400774.659	2413614.631	2438178.165	1546970.428	1245766.415	451438.8652	1146905.808	1272600.518	369076.3394	1045843.417	1293178.213	2087411.915	1873271.582	1181409.96	622886.1807	355708.4337	1084379.048	974158.5302	593934.1227	523814.6036	793693.0523	609761.8569	629132.0129
Level 3; Tentative Candidate(s) (FISh in silico, class);Cross-Verified	NP-006274	_	C14 H10 O6	274.047_7.59	274.04778	7.591	0.14	13189963.45	5727147.871	2291450.984	1626646.42	1596581.688	3050380.007	9980050.956	8422399.705	15808.18991	1184896.784	4756405.824	5157798.902	4478899.715	13189963.45	6351909.866	2027907.229	2065463.504	12956.1957	2061646.997	1990730.609	2086168.427	2110101.38	221749.7969	188356.335	298855.2865	186735.3419	193020.681	93329.40143	76922.86964	196532.7489	18565.69711	69221.06904	65193.00564	84289.48369	33672.37826	83056.35898	75233.49224	27071.35719	27988.70136	47222.71155	48618.81808	70961.51757
Level 3; Tentative Candidate(s) (FISh in silico, class);Cross-Verified	NP-019748	_	C30 H48 O5	488.35_9.83	488.35057	9.83	0.81	28445947.1	4743798.468	484663.2546	3571993.313	504529.5669	464970.9074	2474237.581	13814436.06	480215.8461	1424836.658	194079.2002	733305.7542	14760292.77	226453.0439	9142390.261	5384775.592	4542545.971	25079.72913	5904759.715	5959864.972	4457883.749	6578152.833	164672.153	119725.4173	97404.12339	129011.7706	119321.9614	27656.06997	79128.54647	201674.2142	144236.6557	337709.4438	144510.9322	11892393.62	9935182.508	21681959.74	17931664.88	28445947.1	17977304.09	12357673.87	13198446.51	24991979.19
Level 3; Tentative Candidate(s) (FISh in silico, class);Cross-Verified	NP-019748	_	C30 H48 O5	488.35_13.18	488.35047	13.181	0.61	18515328.73	5497509.029	10687260.91	12574246.29	9984372.033	10953159.92	8342891.696	9768049.681	4473249.868	17969136.04	9596505.058	8903356.02	13993391.26	17588658.27	18515328.73	5776605.712	5916978.786	34324.48633	5497195.104	8043480.016	9282339.647	7121042.69	42829.69527	33834.4717	34255.47077	33871.60721	34397.03392	34367.70315	35494.15852	46934.41506	53447.58423	35895.30699	35922.6548	1806757.534	668133.0899	2056419.791	1087741.182	1870888.311	1984869.167	2967135.771	1899753.516	601982.0372
Level 3; Tentative Candidate(s) (FISh in silico, class);Cross-Verified	NP-019748	_	C30 H48 O5	488.35_9.89	488.35072	9.892	1.12	105737320	43288604.94	11347412.74	29120869.12	6046296.92	9395079.259	57368502.32	62097264.49	33416026.31	13477228.37	5632052.901	51285786.2	105737320	17379746.36	56108788.71	17185562.1	17576471.98	26188.48582	19159520.09	19224311.55	20092192.63	19061954.49	27977.4233	29366.90125	28959.67821	27621.71112	28028.58007	28719.127	29479.42233	32024.91865	28259.19221	52875.42878	28301.48623	226549.2493	2215884.008	371577.1458	142471.5674	270893.4996	180127.427	204822.9292	280883.9983	375266.196
Level 3; Tentative Candidate(s) (FISh in silico, class);Cross-Verified	NP-019748	_	C30 H48 O5	488.35_10.17	488.35055	10.176	0.77	11361936.48	841801.1529	1004819.85	549191.9852	636180.8484	647246.4486	779437.8308	1014620.281	871880.6844	408496.8322	698026.642	1018016.046	1841873.961	852920.7571	1117370.449	2484348.422	2655106.576	28084.38423	2785788.881	2928968.538	3115438.26	2917256.48	946124.2446	250199.0307	1157052.563	203271.6738	690994.369	128430.1976	309772.971	192506.6243	561737.1255	4444260.915	1961869.741	11361936.48	1566710.492	2304123.514	7121135.74	4287955.316	8864567.554	4716413.669	4517544.987	4188777.311
Level 3; Tentative Candidate(s) (FISh in silico, class);Cross-Verified	NP-021050	129008968��	C30 H46 O4	470.339_9.88	470.33996	9.883	0.73	37461268.98	16598756.37	4619502.423	11392952.1	2399870.401	3400154.504	23302462.82	22889613.76	12337984.53	4795340.033	2213899.886	17693613.23	37461268.98	6559693.677	21757248.4	6707072.108	6642747.212	27475.65099	6831088.477	6820791.424	7676773.807	7216742.182	29323.6834	30864.74699	29984.35382	31379.32243	29458.16534	30183.93331	29843.35118	29963.01142	46485.77068	51648.44611	29744.99095	5209893.291	4856287.195	9548669.063	8058720.135	12988677.18	8144614.816	5616596.149	5803669.339	10972115.79
Level 3; Tentative Candidate(s) (FISh in silico, class);Cross-Verified	NP-021797	44610297�	C12 H22 O3	214.156_8.54	214.15695	8.54	0.24	33354078.81	25850813.59	33354078.81	14998422.29	16862932.86	22243347.52	10883735.57	15042705.47	996223.5693	13478664.82	17755333.28	21421993.59	6833059.298	14270673.63	8525019.803	8728421.476	8461650.336	11680.26495	9199571.765	9700791.813	9747454.789	9784041.823	9401224.231	169329.194	596589.6629	334306.7356	11010306.31	89697.10833	192414.2997	275156.8682	195683.9795	14842876.62	12607964.16	37272.87733	187802.3411	174691.0089	381206.3595	94144.58687	138765.3421	108060.4514	62557.59509	56206.40041
Level 3; Tentative Candidate(s) (FISh in silico, class);Cross-Verified	Ononin	442813��	C22 H22 O9	430.126_8.47	430.12653	8.471	0.34	31528184.13	10598916.96	31528184.13	9509330.247	10148029.58	13748010.08	15115057.01	13542104.61	94154.37265	1336681.36	15502433.69	16040480.57	21826934.95	8956650.783	18491402.68	4483285.625	4322229.67	63385.90804	4908031.29	4658462.576	4650949.182	4487339.41	327325.5602	150895.6082	136933.7054	113719.4698	381367.8829	75457.32557	170441.9752	381145.9282	251869.2876	1050710.405	675860.9134	526410.4258	211248.0951	172305.332	462008.0547	219206.6861	280708.2705	344213.634	282129.3208	399399.4279
Level 3; Tentative Candidate(s) (FISh in silico, class);Cross-Verified	Orsellinic acid	68072��	C8 H8 O4	168.042_6.44	168.04235	6.441	0.52	597101121	79672057.54	52033895.17	20627155.98	62231600.37	78379360.94	105701553.6	116141615.2	597101121	182529077.6	71170539.98	110516583.9	105831010.5	105883661.4	101848507.9	57775806.37	58838097.8	52555.73056	60867768.83	64392988.02	64495884.41	67134771.9	161691.6977	128986.5559	166499.9734	159097.2294	144674.1359	123443.1455	203022.1536	169546.9611	139326.0587	265297.7404	188632.3941	841550.5477	222916.1311	288068.0847	436067.8407	708263.2405	1973669.139	905523.0792	338778.1471	292097.9373
Level 3; Tentative Candidate(s) (FISh in silico, class);Cross-Verified	p-coumaric acid	637542	C22 H27 N5 O9	505.179_5.17	505.17973	5.174	-2.27	3406198.242	513193.3914	488426.7004	412222.938	511581.1557	331157.9871	399582.5211	533149.2345	407971.6575	297077.4068	350851.4629	299870.4197	456157.3478	269279.5954	309338.8115	1212784.738	1225812.628	12078.7379	1254288.585	1247865.289	1221719.242	1248851.873	1372694.072	842633.7432	2176751.193	743958.4489	1465852.211	289360.2206	488873.7477	1143003.095	491708.228	2377106.998	2723154.651	2139608.153	3056907.286	1361932.348	2132629.448	2017843.109	1323579.739	3202336.919	2088306.396	2657016.79
Level 3; Tentative Candidate(s) (FISh in silico, class);Cross-Verified	p-coumaric acid	637542	C9 H8 O3	164.047_9.91	164.04746	9.916	0.69	1893119.538	626340.3254	1292278.495	992606.1554	854346.869	1526044.361	604989.3022	1053176.864	16075.98603	13302.47801	976829.6281	942611.6531	1893119.538	492266.0416	731907.3608	300519.8799	279784.3948	11862.35852	277489.2043	272875.3763	277898.218	250105.6726	19792.70229	12627.90961	35170.56546	27396.66771	20755.54914	14692.3275	15973.44773	29386.02936	25668.15095	37063.80584	35101.08247	15062.90296	25982.75168	20650.26646	19447.98893	20717.56087	21277.87701	13135.20491	24915.90412	18339.77844
Level 3; Tentative Candidate(s) (FISh in silico, class);Cross-Verified	p-coumaric acid	637542	C9 H8 O3	164.047_8.15	164.04751	8.152	1	31798682.07	745721.9115	1669004.593	514964.2264	433293.1752	415784.5862	798115.653	596261.6342	125807.8698	283808.4673	396574.5931	862144.6523	1019271.502	435057.1515	594239.972	6189332.889	5784958.607	23500.24525	6385536.355	6521390.765	5887626.368	6831848.093	3894205.568	2486888.292	3213468.547	3024399.923	4526449.573	1613583.14	1814758.218	3667008.017	1770627.297	7586077.599	2856100.769	3435515.279	7176995.645	17235479.31	12393048.55	12733283.24	9194872.383	16418180.82	14885862.41	31798682.07
Level 3; Tentative Candidate(s) (FISh in silico, class);Cross-Verified	p-coumaric acid	637542	C9 H8 O3	164.047_6.72	164.04743	6.721	0.55	31031052.71	19244390.99	20212275.4	19221339.32	16454121.45	8668148.358	15916110.62	12195106.57	319777.6385	2071575.514	10720172.41	27050975.03	31031052.71	10707282.06	15358731.89	6361614.736	6683981.871	25736.94366	6522179.382	6478391.824	6397746.811	6155579.032	1001961.703	522086.8406	448236.1774	324049.7373	880794.7502	245886.7661	300507.6696	1257983.117	428878.3989	1042828.573	1186748.476	266248.9679	350269.9242	308012.2304	254644.9629	227884.3257	855158.4529	321535.4228	277310.7283	438898.5675
Level 3; Tentative Candidate(s) (FISh in silico, class);Cross-Verified	p-coumaric acid	637542	C9 H8 O3	164.047_6.16	164.04747	6.161	0.8	135837181.4	21916014.92	16426430.36	19868810.93	32999430.2	24541037.19	8533020.566	14563368.04	813448.5949	20381438.74	16641018.23	21591819.65	13386291.06	9208205.02	23945829.46	19288705.83	19291771.69	72674.34552	20962441.36	20011550.42	21916489.18	19606941.27	5055157.312	6362874.061	5438102.149	4071640.025	5675979.421	2259898.702	2039278.972	7546923.047	2571535.952	16560912.08	7782030.072	24207298.36	12951100.18	8071277.685	28383600.19	7422650.879	23859358.75	35857791.07	5283515.089	135837181.4
Level 3; Tentative Candidate(s) (FISh in silico, class);Cross-Verified	Picein	92123��	C14 H18 O7	298.105_5.69	298.10544	5.693	0.64	461107965.6	14715632.33	17875564.62	13222519	14283053.79	13532887.7	14803306.03	10268828.54	461107965.6	57753573.26	13191826	15543240.19	16078497.44	9833967.249	11679906.74	31187179.03	32643646.86	79269.42484	32752082.46	33824942.34	36286924.19	35284156.63	5966060.163	3707224.579	2584560.31	7449340.182	5314444.972	3080235.499	3631723.905	8848949.314	4701210.315	6132016.218	6073846.504	7663220.111	3439284.379	8951232.399	7715652.207	5797298.023	4080537.791	6540361.422	7849881.305	5867957.988
Level 3; Tentative Candidate(s) (FISh in silico, class);Cross-Verified	Ranunculin	441581�	C11 H16 O8	276.084_3.77	276.08493	3.771	1.5	679314403.7	663524.7372	3743707.261	3778433.195	2092052.447	1445612.891	2566989.457	10046452.04	2455939.208	1474908.382	890814.7273	1423187.836	2169979.544	626937.3412	3081537.493	368176668.7	347691220.7	138986.5797	379241661.1	361831506.4	404379408.4	406749085.9	12909070.98	6177072.137	2575231.126	2041797.057	5742185.519	1600821.254	10684518.08	4694468.228	2108990.801	11029127.91	8150037.931	484314068.8	435531671.5	616045176.1	576660411.6	629782968.3	679314403.7	610954046.6	558357616.1	568892344.7
Level 3; Tentative Candidate(s) (FISh in silico, class);Cross-Verified	Salvianolic acid A	5281793��	C26 H22 O10	494.121_7.15	494.12163	7.156	0.67	27863519.53	17371344.1	24900220.79	27863519.53	21023466.78	17981299.91	6845024.989	5934678.912	28455.11417	6170412.96	21911027.39	11888043.65	14683500.24	8748627.071	10377941.09	8864685.507	8903917.772	10193.20607	9092689.235	8944948.163	8913528.449	8758934.708	17119.78481	16941.56808	12845.93945	15129.98635	17534.90169	11883.76995	12362.64769	17374.59025	14343.63036	18687.57783	17194.95366	17018.80336	15203.08652	24883.1121	27745.24849	18146.93733	19848.89062	15682.29057	17507.70731	24200.57992
Level 3; Tentative Candidate(s) (FISh in silico, class);Cross-Verified	secologanin	161276��	C17 H24 O10	388.137_6.05	388.13712	6.057	0.45	139471690.1	108374418.9	115266405	137667791.5	134531307.2	128327957	85499028.84	137181985.4	96410300.66	139471690.1	117029559.6	99801056.3	95923729.73	88578753.39	105393327.3	98524941.32	100999350.4	10995432.99	105852203.8	101388692.5	106939011.6	104755717.4	25398388.34	13664714.83	7355006.039	21581272.45	28097046.16	9117258.947	17726229.1	30155256.17	7890042.603	36408439.03	40323794.18	69593071.46	79838589.52	122805801.3	85358402.63	71398852.77	101948689.2	103053390.8	115260938.8	121239255.2
Level 3; Tentative Candidate(s) (FISh in silico, class);Cross-Verified	Sorbitol	5780��	C6 H14 O6	182.079_6.2	182.07915	6.205	0.6	8197428.884	49321.47438	213661.1593	227186.9001	235565.7007	304993.7617	168305.6132	238357.1168	155294.0641	138097.3259	197638.655	219387.4388	221576.7084	171116.9533	210212.937	2608866.859	2916803.414	78114.85623	3164865.871	2400541.267	2493365.912	2898350.236	1993137.853	5724303.737	4375855.174	7655607.477	7734734.031	4076774.497	4562764.266	2910532.04	6783538.507	8197428.884	5779027.458	658796.9588	680286.2505	1079253.004	3553426.323	1212431.353	438017.4087	819265.0155	1004926.375	245685.2227
Level 3; Tentative Candidate(s) (FISh in silico, class);Cross-Verified	Sweroside	161036�	C16 H22 O9	358.126_5.94	358.12657	5.941	0.53	238702811.5	206745943.1	233499452.2	222273303.4	211784371.9	222392878.6	167813975.1	238702811.5	105896381.5	223395168.4	226259739.6	172954188.9	226923595.6	186691979.5	213562463.3	142535187.1	142636386.6	42754.72276	151049148.5	153980169.1	156378070.9	154580075.1	9218286.326	12650535.31	9633422.124	10200776.01	12354919.94	7546181.672	10229268.22	17468137.79	7002719.173	21820103.04	12974972.04	97572484.39	102680122.9	155392351.5	106194814.7	73321052.27	130323160.1	132732725	115921472.8	147814126.7
Level 3; Tentative Candidate(s) (FISh in silico, class);Cross-Verified	Sweroside	161036�	C16 H22 O9	358.126_5.2	358.12657	5.203	0.53	7662771.362	303898.636	236215.5508	895604.5676	501738.8792	860255.6448	869757.6225	1116263.333	7662771.362	776056.2351	289586.6743	799047.291	576470.1687	187901.5575	546063.9649	850908.4543	802018.4296	10930.79693	915470.9777	875704.0154	942388.3451	982401.0593	349109.4261	364775.1332	304279.5028	438267.8547	380261.923	268122.0652	308003.3208	520166.4368	665028.859	466864.6346	257265.6877	295262.2955	347654.9344	430050.3908	1245038.783	258864.5231	342340.2018	686309.9773	367892.4664	396217.6468
Level 3; Tentative Candidate(s) (FISh in silico, class);Cross-Verified	Syringic acid	10742�	C15 H20 O10	377.132_5.21	377.13229	5.218	47282.36	2135847.529	92608.60445	44548.13143	101668.6489	95469.95259	107270.2567	206028.1339	129105.9445	238017.1916	74691.97473	99881.3077	113538.7186	260877.1575	136879.6463	98115.58765	588785.5336	585036.323	9448.780479	662924.8876	673715.8634	713784.754	667345.1219	883496.689	1039822.616	409079.9818	1123502.006	830251.9876	1326467.656	1137756.075	1422115.376	918876.4322	1139904.599	1087619.12	1449769.929	1332826.339	898200.711	1476974.772	1846255.284	1469898.541	1594230.492	2001655.832	1193224.715
Level 3; Tentative Candidate(s) (FISh in silico, class);Cross-Verified	NP-021050	129008968��	C30 H48 O4	472.355_11.94	472.35562	11.94	0.77	7923551.951	7923551.951	3460372.73	735904.3542	179635.6783	301967.6335	2608789.047	2358854.319	177185.1812	184151.7802	130006.5691	1667237.804	2914375.202	1969871.851	3065345.337	864377.3319	838535.7877	26896.97629	959768.8959	948964.0219	939741.056	1006284.221	28393.3325	28938.17095	27262.05746	27775.32928	27516.70274	27395.52917	45060.98024	31166.29795	27488.762	27022.4993	34708.1515	57828.41899	109186.7462	56509.05981	60479.97031	66907.23795	100314.2475	87095.48411	183618.2169	85695.20416
Level 3; Tentative Candidate(s) (FISh in silico, class);Cross-Verified	Umbelliferone	5281426��	C9 H6 O3	162.031_5.13	162.03191	5.13	1.33	20187435.74	716577.1261	941545.6145	470803.7179	796060.1269	485725.8161	525563.3832	462819.48	332522.6373	514231.1783	808652.9364	702504.5272	967837.1827	785713.3378	602887.2324	2713967.135	2690220.347	79124.81666	3181881.616	3004133.64	3138042.648	3029591.861	165619.9939	95293.51866	358909.7605	274616.6221	199629.9765	56661.81264	380061.2278	148710.9466	119161.5594	233264.252	251772.0921	5528445.208	13409131.23	9849373.741	4775882.14	14586026.18	2650358.166	5396315.541	6116893.171	584669.6526
Level 3; Tentative Candidate(s) (FISh in silico, class);Cross-Verified	Vanillin	1183��	C8 H8 O3	152.047_7.4	152.04744	7.403	0.61	50346289.9	11913713.39	4427229.939	1795323.817	6226632.204	15519134.91	27607911.89	50346289.9	37079.42747	477467.2246	7164523.271	18011263.41	18957513.39	21971385	20987079.7	2993790.685	3120233.287	23272.38048	3598614.604	3344341.388	3534319.641	3083605.112	23617.73036	55566.89318	82782.59263	63225.04671	40230.2776	26446.07879	40783.22004	73787.16461	71622.54421	49436.04494	39315.44484	75606.48208	55405.52361	43494.56673	78966.3025	20022.09396	40820.24539	32553.10574	30787.12271	112709.6493
Level 3; Tentative Candidate(s) (FISh in silico, class);Cross-Verified	Vanilloyl-O-hexose	14132344��	C14 H18 O9	330.095_4.93	330.09524	4.936	0.48	45539427.34	30648363.52	45539427.34	27648028.62	45438512.08	40417359.53	14533980.04	18152383.94	477091.4663	11662185.38	35274143.23	20233714.26	37055539.59	18565388.31	38601585.68	11300256.64	11757347.76	79869.66718	12893120.5	12531739.67	12783761.04	12451829.75	368949.3252	549546.4485	359842.1629	484280.5838	433585.9164	472465.9141	498110.9214	580368.312	603953.9774	457635.0458	387419.6359	1883128.058	2124672.412	2770010	4250735.382	3613525.098	2825473.223	3185360.001	2715045.375	1706404.676
Level 3; Tentative Candidate(s) (FISh in silico, class);Cross-Verified	Vanilloyl-O-hexose	14132344��	C14 H18 O9	330.095_5.49	330.09522	5.495	0.42	8792759.565	3131676.485	7968822.438	3466799.22	6942376.421	7853318.102	1537347.025	3571233.531	247498.9239	1953456.32	8792759.565	2570906.909	3481089.421	2336017.598	4849122.798	1680991.618	1658050.807	49277.02109	1850551.642	2023693.312	1753383.656	1733981.763	85254.39965	44641.16478	33462.70418	28717.70899	114136.5595	65504.94381	149376.3812	82118.48819	32777.49644	30648.91783	39494.3297	249694.8791	63457.93647	220653.0942	182865.5037	176397.0833	154908.5724	160633.3136	190770.9327	146397.0362
Level 3; Tentative Candidate(s) (FISh in silico, class);Cross-Verified	Viscumneoside VI	3082946�	C24 H26 O12	506.142_7.39	506.14271	7.398	0.56	33365031.13	30070789.98	33365031.13	20011517.26	20180895.12	11402670.16	4275150.432	5565944.646	517231.0728	1874733.34	16407185.74	9034153.909	14731691.44	7532699.331	6454091.518	5640137.452	5531833.206	24135.27183	6033956.614	6398173.961	5825464.432	5794630.239	765664.0129	632045.0907	1555785.951	908513.6599	605181.529	134251.5496	271162.1403	1112479.295	469771.4502	956450.2922	707399.0487	157586.4783	117824.2292	39064.45458	159767.8406	38108.36499	92079.48596	32868.4973	39104.24644	228038.7548
Level 4; Molecular Formula	C11 H18 O6	NA	C11 H18 O6	246.11_6.18	246.11032	6.18	-0.08	4163888.74	30719.22112	37929.74162	43129.45796	39002.36237	38841.16894	33677.99762	48214.79014	81909.15452	73899.23616	40972.32849	33566.8179	51381.22121	37383.99424	23256.11109	710339.6714	738732.3551	14938.73791	839958.3109	746328.0416	772146.1358	768893.015	1544424.12	300118.1643	380483.2842	545674.8421	1666932.747	157298.3357	200189.8346	278707.4183	280407.2397	4163888.74	2299855.015	243894.4729	1377646.167	815846.8717	1727544.662	1861120.417	519852.5178	862473.9785	869540.8741	732020.7689
Level 4; Molecular Formula	C8 H11 N4 O2 P	NA	C8 H11 N4 O2 P	226.062_7.99	226.06299	7.996	4.55	4918823.963	4631748.381	4056375.086	3444413.678	4918823.963	4271155.623	1258425.565	2316519.442	85751.91659	1574087.026	4160114.083	2735809.63	3999874.586	2425369.905	4059278.162	1533304.142	1460424.566	15009.31005	1415117.269	1524680.002	1460494.562	1344145.711	54089.6184	97407.76501	28833.87373	44691.01045	55208.64448	82258.10868	47050.11975	30241.4845	35306.42237	40867.52347	41232.24114	47044.2607	38105.4963	46532.52321	33851.52164	33492.69479	41483.64656	26777.99592	29317.17514	29602.75353
Level 4; Molecular Formula	C19 H32 O9	NA	C19 H32 O9	404.204_6.01	404.20473	6.013	0.23	6139263.834	1524344.12	3316376.978	1886990.579	5315057.073	1712490.669	1268398.965	6139263.834	196014.8978	174662.6719	1848997.892	2738674.289	1730037.055	1556717.217	1797013.011	912866.346	969878.9576	12775.04449	943379.2812	1159939.824	1190989.641	1105117.021	140082.6621	121916.7922	156498.1579	115491.6586	147828.4757	61427.18402	77715.06234	183998.9349	151157.5006	215742.0606	217613.2747	171681.9667	210155.0013	176938.8142	149656.5931	122612.9648	132158.7498	116003.7949	107118.5736	183709.3708
Level 4; Molecular Formula	C17 H17 N7 O4 S	NA	C17 H17 N7 O4 S	415.105_4.7	415.10518	4.709	-2.63	4154692.972	11848.85625	28752.82086	12381.42602	16575.04944	13843.23695	11798.28715	11514.76018	289595.3693	4154692.972	28237.79378	11997.4379	12835.16556	191070.2086	11797.64271	170120.7547	188385.6926	11105.53032	188478.1832	189605.2085	187777.3214	169921.8364	15740.83934	16295.96029	13367.66348	12790.69478	15762.84416	16739.26149	16518.22497	15014.74404	15677.82092	15759.87657	12009.54362	11842.14318	11905.59449	11797.52211	16164.7351	11952.36871	11980.97735	11798.84599	12092.42549	12029.07661
Level 4; Molecular Formula	C9 H9 N O5	NA	C9 H9 N O5	211.048_4.27	211.0481	4.274	0.12	5881397.269	207510.3958	299660.4023	229349.7931	340590.3695	254851.1819	315982.8451	316998.6991	5881397.269	541492.8089	235456.7613	255156.0308	309517.6482	320616.8383	291896.101	388582.5984	437850.6467	18740.27883	465397.1539	441121.6364	483459.5886	482503.6904	169256.7085	130477.2248	81566.22431	133504.7747	154867.2722	133604.5745	122317.2184	138512.854	269235.994	178167.5486	140345.1643	226473.0272	178906.5282	290308.1924	298704.8016	290167.204	239781.8307	225361.8847	250044.3738	202732.0284
Level 4; Molecular Formula	C23 H25 N5 O7	NA	C23 H25 N5 O7	483.174_6.72	483.17424	6.721	-2.41	4182369.596	2636921.413	2769033.195	2757259.922	2495332.599	1508004.47	2550924.335	1938946.517	19020.15544	523340.9582	1728294.844	3716463.691	4182369.596	1766182.993	2337169.318	1288222.373	1270898.69	11704.52143	1001932.682	1264254.197	1323390.211	959199.1322	38079.27517	37299.09686	42714.37814	28926.55663	38939.64991	32303.15192	39240.28334	50103.86571	21904.80946	36175.75819	61508.32281	211159.1497	206185.402	424851.9069	281246.4329	204091.5399	261208.222	343222.6348	349371.6441	301618.5469
Level 4; Molecular Formula	C19 H23 N5 O9	NA	C19 H23 N5 O9	465.148_5.51	465.14841	5.511	-2.52	4180229.643	2026053.77	2653534.614	1689667.601	2474778.817	2924863.053	3707786.163	4180229.643	13412.37022	862829.2605	2886844.334	2810576.936	2882509.2	2116690.576	3178636.515	1200778.144	1105185.844	12629.96039	1156996.723	1250134.046	1156880.251	1180942.647	20484.49784	16829.81381	16953.25331	14472.3917	19152.864	14090.95547	13580.48691	20424.4917	19661.23777	17478.02694	17245.57678	14020.89945	13536.39715	15951.33109	14809.57561	13381.90085	15112.9253	15109.04896	13398.29912	13666.72157
Level 4; Molecular Formula	C8 H17 N O6 S2	NA	C8 H17 N O6 S2	287.051_8.38	287.05105	8.383	4.62	6562633.343	34572.14923	137720.6376	36158.31906	170089.1909	94830.43677	104814.0659	82228.27729	13757.5888	55052.19519	66624.01769	78322.25975	68113.63067	91908.56845	111708.0125	1307589.932	797133.1479	11928.46349	1239132.912	849700.004	843178.5142	850358.217	4181540.672	1545490.194	1389325.144	1261000.33	3354050.27	1883661.816	1808671.106	2809068.446	3014218.52	6562633.343	5934532.546	443230.7275	199096.7498	407282.3775	465012.1545	186195.8121	282636.346	263407.4246	290638.6913	339202.6016
Level 4; Molecular Formula	C25 H18 N4 O6	NA	C25 H18 N4 O6	470.121_6.36	470.12154	6.366	-2.33	4184217.203	51047.30307	130399.0998	137062.2556	157435.2032	114324.7894	37445.80334	56570.34317	28218.47875	97126.60104	86054.15871	46784.28132	174236.8715	43562.72367	70848.33045	375736.2913	368925.3817	19064.56618	445173.5682	369401.1543	381133.2429	481896.4042	529295.9024	47765.39848	225683.6948	74760.23814	360250.1536	38423.30338	42754.90518	89016.32417	100570.8776	942313.6729	659084.6967	1133143.917	62459.42072	1932965.611	1380891.249	258063.2479	274527.9201	315049.6716	135047.518	4184217.203
Level 4; Molecular Formula	C15 H20 O9	NA	C15 H20 O9	344.111_5.44	344.11122	5.448	1.43	6138149.301	2779061.878	6138149.301	2036357.179	3229853.285	1068947.808	1412009.211	1665471.929	20847.58309	356823.0696	2608714.674	1677452.172	1954260.295	1637228.387	1538381.909	577954.1581	966349.6329	10352.1162	637183.0665	545437.0676	622575.1604	608824.1708	36427.99204	65353.40477	42764.26057	40694.93579	41519.1517	63152.15544	97479.49839	51652.88446	35542.24309	43810.07975	55455.52617	73390.09952	97957.90153	79616.49593	44986.20653	141740.6741	124572.8015	65022.35538	68998.76616	27375.25201
Level 4; Molecular Formula	C42 H35 N2 O5 P3	NA	C42 H35 N2 O5 P3	740.174_6.68	740.17424	6.682	-2.22	4197977.114	43259.61303	104402.1062	129648.0548	52935.10125	43841.12087	31631.77253	56843.9486	20824.69291	238397.1059	39394.88477	46669.85223	59515.61795	32943.38986	28596.95263	527633.0452	590913.6942	13348.13345	543371.4165	535951.8921	535637.8739	490544.4321	1255938.91	43774.23996	734054.2321	94841.60914	990139.5803	15555.02832	16953.88912	212762.3498	95654.41104	4197977.114	2079694.037	998900.8618	188335.3396	454361.6452	1058818.816	643231.3382	1463277.212	376636.1133	580617.3349	438771.4906
Level 4; Molecular Formula	C26 H52 O9	NA	C26 H52 O9	508.361_9.7	508.36165	9.703	1.02	6130620.719	1338518.346	2556412.436	1388009.79	4161734.539	3193925.352	1298020.916	1764327.882	507622.1464	6130620.719	2773520.602	1314641.347	1496529.33	869352.6616	1180095.169	1005972.516	1061305.349	22395.71268	1179503.181	1159114.14	1179647.294	1146453.599	378021.0542	311379.6157	241339.7952	337141.2045	330811.0781	82295.94084	233845.9037	510693.8186	391090.5494	705726.0901	442921.3137	331308.6127	211791.5281	458461.9157	440402.6751	242016.5757	252264.5547	241086.877	261122.1202	360305.6784
Level 4; Molecular Formula	C22 H33 N5 O4	NA	C22 H33 N5 O4	431.252_6.59	431.25213	6.596	-2.6	6128340.377	4388002.212	5424903.372	4582669.035	4560547.068	3680026.284	4030643.885	4281801.196	6128340.377	3293437.104	3804887.325	2962756.509	5365468.901	4243453.374	2448997.344	3315659.751	3146081.192	13235.46036	2870674.606	2564962.895	2364758.05	2432653.611	333022.0665	1214173.821	877115.3491	1479567.548	292346.0167	355000.4627	679341.7808	1629674.421	840340.3608	496239.227	332351.3487	1983184.46	1624300.25	2614280.858	1825138.177	825597.9571	1952656.068	2085971.875	1364481.461	1532331.011
Level 4; Molecular Formula	C21 H39 N O8	NA	C21 H39 N O8	433.267_6.37	433.26772	6.376	0.36	6111875.138	125354.274	204070.4586	76271.20621	315494.8465	42611.10537	46481.24428	249984.6446	294730.1217	232765.007	42216.05345	270219.8041	78353.11935	49632.6248	698019.3879	2641996.371	2718345.527	10566.60917	2158547.959	2302967.864	1992857.706	1806472.528	59724.17611	650196.9538	430435.0466	861505.8723	36485.91696	154167.4502	318536.4862	26537.20874	23974.82701	54080.70629	887183.2569	6111875.138	4616537.982	5119440.299	5360111.523	3086246.669	4615321.835	2798141.363	4535749.795	3834238.649
Level 4; Molecular Formula	C15 H22 O11	NA	C15 H22 O11	378.116_4.81	378.1163	4.811	0.25	4198863.139	21804.21758	34119.66693	37039.00609	24110.93504	31324.66161	23892.03019	23027.63428	18772.42372	25397.09741	28899.86759	18228.61546	31461.64817	18341.89	24183.0965	932338.3876	955490.9571	11910.59846	1119235.389	1175839.738	1171842.276	1139369.701	21734.77884	18236.35013	12631.79712	15574.50849	12907.91988	21640.46399	15000.92655	12532.88413	25458.58905	23768.86848	12711.10213	1789913.964	1714918.176	2846201.036	3224838.121	2705771.858	2155620.36	2606541.36	4198863.139	779879.1066
Level 4; Molecular Formula	C13 H22 O3	NA	C13 H22 O3	226.156_5.25	226.15687	5.25	-0.12	5942629.258	37711.02	63832.26632	15661.182	33441.20411	29226.97526	37757.00878	31070.39436	40577.70041	54073.96814	40190.71365	27784.68248	35012.01166	44653.07432	44184.65836	1253061.702	1348182.088	19578.69106	1380276.503	1456068.846	1436938.033	1419261.461	44617.79006	29142.48803	20257.2786	45189.32571	40241.71701	23943.87533	25420.13348	26371.24691	27462.42157	70395.67282	33178.1202	3832367.318	1952874.515	2112550.133	4200775.128	2124409.75	2935043.292	2080249.326	4962396.807	3069757.678
Level 4; Molecular Formula	C15 H10 N4 O3	NA	C15 H10 N4 O3	294.074_5.21	294.07411	5.211	-4	4202571.263	2459175.392	1846019.807	4202571.263	3674246.057	1404965.209	366477.8114	407531.4465	1233052.916	2482808.726	1639057.321	1789138.388	2647956.666	1266192.808	1272909.003	1535178.223	1505891.707	16023.35853	1479147.224	1990709.177	1653852.355	1620437.553	1161200.689	513702.3738	1006547.187	1015084.808	1110100.508	278820.0855	424668.1961	1472576.38	1090112.921	1340117.558	1530883.291	1435695.835	430498.4365	3629002.466	1723665.404	1167751.097	950883.8703	1478843.055	702587.3742	590832.2712
Level 4; Molecular Formula	C16 H16 N4 O	NA	C16 H16 N4 O	280.131_8.19	280.13109	8.196	-4.71	4210840.678	3027039.884	4210840.678	1911953.827	2422299.705	1573893.576	1736976.761	1482024.384	175775.6324	1250639.972	3919161.349	2314021.085	2144972.841	1512371.159	1650464.145	713302.4037	758067.1063	12705.18817	701369.887	760635.2629	781318.5729	801779.8105	25193.35591	23565.57451	40580.5172	33920.1667	24496.34001	16503.21944	20221.38829	44454.63873	32107.0975	93042.07236	70613.40944	121056.5035	72495.59314	207236.9312	170031.209	113785.2001	104262.2112	141690.4345	149880.7429	143762.0231
Level 4; Molecular Formula	C9 H10 O3	NA	C9 H10 O3	166.063_7.69	166.06305	7.694	0.37	4214446.682	1255011.738	1069487.776	1056504.599	1627985.505	1559905.887	1220655.267	2075373.506	151374.3661	2385068.933	1118797.84	1854178.114	1060077.227	1344446.702	1218231.668	1880672.337	2000989.913	11602.25951	1956496.049	1946227.734	2061235.2	1982220.614	536888.9252	405323.1488	646439.6453	372399.3176	406374.0161	174546.5834	439465.1544	587015.1494	420854.1202	441542.4797	735419.8104	3990728.706	2234633.403	2429408.332	3012977.094	3827395.139	2424656.269	4214446.682	2953233.49	2273638.773
Level 4; Molecular Formula	C9 H10 O7	NA	C9 H10 O7	230.042_7.92	230.04262	7.927	-0.14	4179003.333	46188.07895	90195.51963	81979.06991	114527.9828	54523.98638	82805.95904	54741.67172	167701.4845	62607.12785	65361.73166	71153.84909	102549.6122	107171.3462	92219.00401	399913.0501	456988.0272	12913.40401	392546.5624	371696.5678	419382.8548	426153.4573	409709.1281	433214.2783	390176.3874	521292.512	389821.4216	454589.9648	325338.3342	516779.5852	627270.8551	352776.4905	274482.6208	41430.40082	1663306.808	400821.3768	416413.3301	1406710.092	112996.5637	611928.1316	25562.54287	179504.4469
Level 4; Molecular Formula	C14 H8 N4 O5	NA	C14 H8 N4 O5	312.048_4.7	312.04817	4.704	-4.15	4148119.192	12958.03257	17591.72653	12836.33724	17887.71832	12791.12704	12732.65808	12426.67706	161839.1402	4148119.192	12841.96595	12947.58067	12589.99871	40001.41005	12731.96261	110547.2329	140618.4307	12024.53777	116337.9544	116671.7818	106989.2742	96473.36579	13260.33931	17628.17964	13039.75971	12849.08953	13651.32522	18064.93522	17679.44924	13785.95858	16919.43336	17007.98746	12960.64512	19441.03492	43920.70514	12731.83246	42045.55105	17060.77174	12929.81653	12713.29156	57772.13828	13811.20542
Level 4; Molecular Formula	C15 H12 O5	NA	C15 H12 O5	272.068_8.23	272.06848	8.23	0.03	4130446.662	178258.2023	283523.1854	143509.9112	92238.19761	217704.4778	396880.7779	1358495.112	18402.05338	63919.55149	165921.7075	304138.1716	376521.8646	357065.5203	210771.0236	509139.1771	618558.4921	14051.28947	659840.7908	620709.6931	582718.3576	652628.7835	1693536.569	1131097.272	2760382.158	1170956.861	1847999.087	654848.3059	521753.9881	2105072.283	914465.6198	4130446.662	3561497.359	116748.0638	76296.36292	196835.1499	139418.8022	94756.23637	99092.83863	116451.2426	120428.2143	123227.6743
Level 4; Molecular Formula	C17 H12 N10 O2	NA	C17 H12 N10 O2	388.115_8.05	388.11595	8.05	3.82	4141062.971	1869224.521	1985331.408	1631989.27	2033560.157	1998341.302	474984.2187	832760.8604	57095.87988	744187.3309	1792007.855	1180503.113	1814001.318	967070.9885	1738945.16	1325271.061	758790.1454	12765.47078	1376777.365	1398091.735	1345960.098	1570118.608	533700.2599	646447.9838	736556.6589	699798.7707	492264.2648	880564.7345	469166.5479	709536.6631	846022.6693	275199.1085	357821.7719	1042981.474	1238423.6	720009.0012	629155.9177	1852570.784	935658.4048	1941886.442	1721312.357	444996.5412
Level 4; Molecular Formula	C21 H26 O12	NA	C21 H26 O12	470.142_6.32	470.14208	6.324	-0.73	4012280.136	88189.7051	137809.9056	32800.19295	63906.67536	24089.91394	34318.1146	54950.7644	21398.23969	23327.02356	29283.97144	99196.4413	24755.94416	37059.42981	48481.29818	1167503.223	1038457.446	12569.95677	1034495.608	1109422.155	1275278.88	1058306.067	1604892.551	1199176.658	1609444.315	800623.72	1950278.228	494216.6681	706495.2549	2373812.633	553560.3662	3081260.307	4012280.136	282760.0909	1813949.152	1759917.076	1405243.583	1657033.828	717022.3453	2219998.365	1658897.755	1609481.248
Level 4; Molecular Formula	C22 H12 N4 O4	NA	C22 H12 N4 O4	396.084_6.9	396.08462	6.904	-3.12	4010547.793	719333.5961	525233.668	482648.6311	356301.4127	526386.7774	4010547.793	2439539.137	22983.53853	314130.6979	949836.9194	1344235.431	834717.0239	2393896.822	2032177.852	575206.1321	580960.0922	12537.13373	622483.8887	587273.1102	612871.7119	546110.3986	21402.16096	22208.22881	22425.19657	22960.7259	21720.91221	15014.56107	19253.73942	27892.249	21476.77836	24105.01658	24195.27178	21789.23576	15021.68825	20174.05968	27358.96088	16451.92052	20964.48573	18198.90906	22147.89	20658.76532
Level 4; Molecular Formula	C14 H23 N O6	NA	C14 H23 N O6	301.152_7.27	301.15275	7.275	0.69	3993832.469	40986.65529	42862.11402	34552.20471	47056.66382	39831.4126	38758.28598	35519.76324	20831.88846	28878.97191	36833.84362	33947.51879	39210.90634	31891.62678	34672.37419	717776.8975	731870.9132	11041.60736	860806.8517	768067.5338	860007.9039	929812.4908	329115.7618	900807.8294	1422705.141	882620.2315	413714.1677	938276.3977	847239.8155	1171613.774	976590.2014	442730.5194	1052006.21	157043.5696	2121979.248	207098.2752	1016901.401	366747.7018	137150.9049	678111.4463	229971.9203	708486.0888
Level 4; Molecular Formula	C10 H21 N O8	NA	C10 H21 N O8	283.126_2.94	283.12673	2.942	0.06	4065886.04	4065886.04	2904187.47	2721282.114	3394844.399	2801706.909	2202989.024	3402225.81	560937.4959	1566476.882	3144025.645	3968346.677	3437173.861	3335600.783	2493217.675	1128057.474	1219830.327	17050.2687	1473581.184	1384603.201	1548548.025	1325627.436	66000.58362	50665.33393	75156.70739	32923.71516	101931.6094	60683.93282	63635.53591	120273.2662	71612.53802	140386.4582	137505.628	220395.4501	46788.17547	50025.49484	153495.2354	100581.2945	138204.4158	92593.37131	42380.07361	91509.27174
Level 4; Molecular Formula	C12 H6 N10 O3	NA	C12 H6 N10 O3	338.063_2.8	338.06301	2.802	1.69	3950014.361	116882.8273	240746.2573	352786.0106	180320.2937	99374.48424	29807.02499	208698.8289	3950014.361	1045695.488	66018.94884	66512.45541	300965.7381	40904.56452	405510.4013	343232.4198	317041.0123	28409.50319	230952.807	261619.0758	240476.8674	256118.6431	71396.38798	48392.29791	56361.74593	43727.59167	39936.08433	39724.61649	29416.90129	44456.60804	96060.64319	156957.883	40518.84408	296237.3806	88733.23446	274167.9504	88923.39808	40626.9979	414587.6243	427350.7794	287133.2296	104800.997
Level 4; Molecular Formula	C31 H57 O9 P3	NA	C31 H57 O9 P3	666.323_10.86	666.32341	10.866	2.81	3945062.03	179840.9508	205168.4553	30156.95785	154919.2243	409210.3714	96954.49873	221611.2382	674361.446	265520.2451	318235.4041	336620.2707	608958.5597	443522.9916	293942.5418	630252.2287	655546.7655	20835.99792	1016938.948	905624.6423	963709.4898	1027570.01	21461.84869	22687.39348	21138.78083	21186.04647	27948.43869	71888.85099	21024.21363	21290.89416	52443.75672	22671.70843	21735.9682	1015382.663	1105990.27	468384.3599	505411.9675	1120729.773	1508621.654	1391096.73	1671922.776	584168.5473
Level 4; Molecular Formula	C17 H20 O10	NA	C17 H20 O10	384.105_6.42	384.10575	6.423	0.26	3942375.635	2530385.249	1400045.597	547245.8091	1864338.515	2026715.555	2909816.369	3104231.459	301766.2516	457252.5319	2698500.535	2925495.071	3942375.635	3121928.987	2055938.977	1273482.394	1237974.947	12858.47348	1338434.974	1393737.24	1189668.6	1159018.588	142656.9423	95744.26709	121036.4648	120457.936	200635.0647	39131.99294	56749.51777	106072.7615	53790.29937	288236.6586	231344.5119	99068.37744	41931.56405	64553.02842	62327.37046	43338.62854	154866.4415	78043.07992	43104.79328	72470.93379
Level 4; Molecular Formula	C14 H16 O3	NA	C14 H16 O3	232.109_7.2	232.10993	7.203	-0.08	3934593.765	56249.01103	54198.51647	55072.95957	52429.57037	275023.9976	51189.19577	289352.8748	215457.1836	50538.5334	316510.1128	49596.16778	69119.08227	54353.44507	359032.3574	947093.423	952611.3823	11661.12296	902979.8005	914185.718	954294.6232	873213.4395	76002.01554	91158.36423	78395.17035	116969.7728	81975.40637	104443.781	80195.77318	142300.5765	131539.5888	112359.7636	72405.69827	2667168.472	3455146.769	3495727.906	2058802.393	2589007.354	3275063.285	2809507	3934593.765	2660296.171
Level 4; Molecular Formula	C20 H20 O8	NA	C20 H20 O8	388.116_8.57	388.11603	8.579	0.56	3924907.207	704828.8324	1932230.38	1365125.747	1227213.861	1752546.835	422266.2649	574127.8096	81182.13514	190049.8524	1204689.024	486250.8517	1012180.188	2019778.905	2258497.189	1580907.725	1548105.095	12037.31591	1584703.356	1518843.862	1700429.162	1552477.676	346368.6389	994550.8374	657852.3206	246925.8204	609661.9251	181543.3358	1564093.798	529316.1283	483047.0608	762350.6901	97778.91453	3924907.207	580348.9797	611221.8996	1688421.204	3557333.516	2315718.124	2630072.437	1701534.683	790438.3219
Level 4; Molecular Formula	C28 H43 N5 O6	NA	C28 H43 N5 O6	545.32_14.2	545.32021	14.206	-2.06	5227118.106	41411.3705	32836.85268	103424.4869	112726.5898	97859.42794	287758.3081	226733.4397	194408.1785	78455.82827	26709.84325	146698.1119	97268.77726	42801.34831	102963.5071	1085084.246	1190127.387	14761.57142	1232057.358	1236781.953	1302195.098	1299396.551	1410581.653	4353289.395	3257699.063	493152.7557	3565495.368	3876111.36	5227118.106	2205396.864	3903404.791	1012994.452	1607227.569	208293.5933	186433.647	111486.2214	288284.9996	188527.8565	154168.8618	383141.1933	375553.5595	327051.2399
Level 4; Molecular Formula	C6 H8 O4	NA	C6 H8 O4	144.042_4.99	144.04233	4.996	0.5	4698399.191	3559627.954	4698399.191	3671625.727	3184911.418	2961394.46	3618428.833	3146783.613	115431.0964	995946.7738	4401360.34	2741754.849	3900441.315	2594029.033	3131400.126	1630032.561	1755413.901	25782.85622	1815752.028	1789988.917	1868165.777	1822455.668	112187.1762	86065.62437	98142.0618	105497.5917	112904.269	272396.3951	230233.1886	354976.0102	104233.2458	285705.6346	357230.3358	84992.06481	152879.5197	194607.8554	135403.5245	238102.5186	374870.0592	268287.0961	186775.7628	34864.80987
Level 4; Molecular Formula	C30 H44 O5	NA	C30 H44 O5	484.319_8.58	484.3192	8.58	0.67	3898277.159	542470.9436	1699528.934	1197762.808	1952512.418	738930.7002	3898277.159	1769396.747	58431.44269	536819.7417	1309625.061	1404281.031	1267813.508	1108923.539	1447813.87	689258.4014	689746.1812	12076.73916	656838.944	629361.2941	706029.5392	600223.6209	63730.16411	18328.51115	20475.36734	24264.16737	55817.27565	28123.50664	16859.07725	30054.21883	21166.51793	53900.38589	36076.31361	149971.4552	18758.89591	256362.8193	117889.0864	117580.0064	91757.76514	407764.7562	221412.0547	76107.331
Level 4; Molecular Formula	C12 H14 N4 O5	NA	C12 H14 N4 O5	294.094_8.89	294.09499	8.899	-4.87	3935293.937	23504.38084	45072.4123	26640.25376	38716.1982	28039.09441	34411.20387	25863.39545	93695.94765	16071.84451	31999.80427	22783.68297	17777.07743	18066.95769	23056.02756	270516.2406	269695.738	11517.76962	312108.0157	280091.1731	314713.0124	327118.9464	146325.0774	618896.643	26516.62231	18041.71531	148685.4095	680379.5243	856318.1712	295783.9119	51304.09004	252048.7696	222730.3488	529334.2126	84830.03373	588578.7472	13485.63536	667758.2696	969587.062	405048.2004	17541.04447	665740.2722
Level 4; Molecular Formula	C28 H20 N4 O2 S	NA	C28 H20 N4 O2 S	476.132_4.41	476.13225	4.416	3.26	4014832.974	2001479.019	2306019.219	4014832.974	2748046.838	3825328.42	1260047.691	2101916.76	134948.0691	1765445.974	2800473.251	2301723.485	2988086.37	2115099.204	2573616.833	1102584.07	1129225.583	11104.96914	1360616.26	1303615.514	1422276.825	1415988.263	99079.27184	55332.77571	112632.1296	78838.96598	106421.5775	16457.18681	30731.10264	235664.7991	62921.53185	124339.5116	89523.82144	261641.874	30954.38653	238011.906	238822.2098	103867.0221	408051.6184	155069.5865	69710.7236	99392.48354
Level 4; Molecular Formula	C22 H16 N10 O4	NA	C22 H16 N10 O4	484.137_7.41	484.13725	7.413	3.42	4015850.059	3378916.102	2566647.958	1446266.699	1701487.682	765460.4234	773524.5641	2933923.855	56946.69473	284201.4804	1029930.56	2670435.757	4015850.059	986824.4408	710118.2133	920358.9001	896326.3517	18653.55559	842040.852	966179.3254	942419.3181	975683.069	716170.4674	85339.79943	530785.0584	97101.21434	612077.7756	40615.96628	62634.99035	195732.7231	109998.1159	1982217.54	1518755.189	145529.0414	89438.09641	200803.023	205075.896	115653.1349	151518.7302	60291.58828	52449.83666	173099.8139
Level 4; Molecular Formula	C20 H24 N4 O9	NA	C20 H24 N4 O9	464.154_4.85	464.15449	4.852	0.35	4018438.201	19855.02662	26052.22547	18110.25885	19365.03179	20311.51763	18911.92286	19782.28617	15125.24876	15568.76443	26484.06899	17231.82287	27021.10462	17976.97372	15536.33944	387084.8705	376124.3403	10289.28252	418353.7595	402371.5773	391329.0856	400451.0946	1187825.192	2196399.8	934320.2826	1256055.643	1419014.083	4018438.201	1718940.553	1060456.954	2757745.875	798848.07	889487.4734	11145.69867	16944.05172	15312.79296	32367.26131	11311.95173	14989.06186	14941.07558	11258.76816	13215.70153
Level 4; Molecular Formula	C22 H35 N5 O4	NA	C22 H35 N5 O4	433.267_8.59	433.26788	8.59	-2.35	6818791.419	83263.89338	207928.8227	871547.4922	795836.5795	183553.3484	127234.0477	309262.1102	208161.5644	177123.4986	215299.7088	176207.3406	824817.9185	193820.1332	348346.3058	1853880.627	1734878.866	13352.21728	1925953.828	2000351.887	2412990.37	2134106.914	1030668.927	272474.4204	394362.8149	386795.5635	1729382.353	237068.8459	282378.1156	306036.7484	482952.9007	1886571.384	345264.3589	6818791.419	2141969.619	1971084.321	2761479.402	1803375.664	3339052.381	4132317.757	2994788.747	2171395.657
Level 4; Molecular Formula	C25 H30 N4 O9	NA	C25 H30 N4 O9	530.2_7.82	530.20024	7.825	-1.96	4125624.838	85655.55782	90210.59839	73597.46873	66392.16746	63427.82969	51704.99719	57684.55487	25556.68767	50090.62999	64775.46257	3014770.147	4125624.838	4060467.703	56238.23024	370660.3207	389276.8047	10350.10652	455855.1668	407812.1607	402237.5309	376169.4606	26879.34526	17509.68701	24361.91015	26922.02232	29118.82958	12191.26991	16713.46412	28324.01896	21210.1479	47971.0462	40297.69574	62320.63378	20000.92677	18402.91931	45293.66646	14107.08973	46033.73492	17078.04362	15836.35072	38280.41177
Level 4; Molecular Formula	C20 H14 O6	NA	C20 H14 O6	350.079_8.39	350.07924	8.399	0.58	4125047.644	1928304.265	612946.8336	1904995.868	1028269.56	4125047.644	368162.7781	2118562.959	10278.45582	11118.20324	1127710.516	950485.8067	2382324.943	975274.9625	390536.199	75447.55281	62994.32012	8894.078715	62000.55845	59479.97057	47974.70882	41957.51046	60553.54514	31797.10491	24924.73549	22125.20827	55502.70051	12181.98022	34163.1078	51002.55043	52519.69481	108077.8372	89531.33442	11807.41623	10782.07671	11508.0948	13186.19965	10813.03886	11589.71643	12655.15962	13484.52539	10408.96746
Level 4; Molecular Formula	C30 H44 O3	NA	C30 H44 O3	452.329_9.73	452.32931	9.738	0.59	4106332.26	1595015.325	1178967.218	1168691.223	343492.1512	451018.2876	2234876.178	2603326.827	3646595.928	3009374.253	232662.8083	1535785.653	4106332.26	778137.1408	3453412.494	762724.6305	785333.5315	12593.31837	793872.5939	798627.172	754829.8344	842707.8401	13513.91191	20980.84356	33405.50235	13826.82282	14615.18943	13560.88362	13509.06374	13559.05486	13493.82651	47391.1197	14111.79092	98345.00507	106505.707	2805589.158	225846.2733	3646143.232	90091.73098	190303.9449	390272.4883	2965599.548
Level 4; Molecular Formula	C16 H10 N4 O4	NA	C16 H10 N4 O4	322.068_6.85	322.06892	6.852	-3.98	4099408.188	183803.6111	329147.6144	375662.6827	373081.2679	475438.6012	1439513.306	3448929.697	337847.0544	169500.8184	197567.5826	749186.7495	925218.148	810282.7051	1120648.431	1168342.96	1077376.009	12562.71246	1260695.764	1265244.509	1285801.044	1189416.356	190188.7153	1672650.986	1553814.362	2417936.092	179862.2849	576626.3532	1191055.055	4099408.188	1699570.733	627083.9766	1183082.81	858690.0968	213348.1496	1074281.853	1036369.8	228450.0126	1710280.363	533324.7417	373698.4006	2266613.854
Level 4; Molecular Formula	C23 H14 N4 O6	NA	C23 H14 N4 O6	442.09_7.68	442.09017	7.686	-2.63	4081007.855	28574.80307	31408.63044	29238.43925	29880.00613	29288.29647	37345.10029	28483.15933	17951.33531	22546.09581	25354.01979	25820.55156	28071.52976	25854.01371	25075.79737	338772.878	410098.9706	11906.48119	350622.5613	320388.4442	324387.7159	360126.5784	176545.7761	1903526.653	618339.8522	346377.7111	211499.8452	2035610.924	786383.056	836383.5702	4081007.855	397373.301	339078.2533	167353.4084	143517.7236	186691.5981	142768.9749	186083.97	108778.2321	157631.5465	204447.4047	205240.2905
Level 4; Molecular Formula	C11 H10 N10 O2	NA	C11 H10 N10 O2	314.1_8.62	314.10025	8.628	4.57	4253063.34	18336.01895	25057.54624	18738.93415	20282.02604	16878.5795	18650.43412	17783.77451	16779.30143	15108.56488	19602.25946	16589.99792	21387.7487	15782.18739	19380.90467	1084267.002	1120833.874	11609.7501	1133542.83	1123124.436	1201080.986	1140637.486	1486925.378	3457036.319	3028833.264	3042368.78	1863878.792	2741721.92	2062432.813	3626391.347	3874060.037	4253063.34	4064919.119	27917.32142	20008.47684	21548.89263	22221.56445	20402.40321	21667.76198	20035.90752	19605.38541	20622.93734
Level 4; Molecular Formula	C13 H20 O3	NA	C13 H20 O3	224.141_7.36	224.14122	7.36	-0.12	4058456.284	222303.4348	451597.2474	180604.0197	187136.8546	192301.31	138897.2448	208459.9307	200247.8764	251264.4574	163080.7105	153515.9602	251404.2694	161921.5297	136888.5009	595863.8123	652086.0448	26302.00588	648478.1809	785341.1399	632688.284	629920.551	125201.7646	266055.2371	295071.7596	201571.6681	137596.535	119127.3732	183583.5828	339170.7397	201781.3736	259927.7446	175582.5243	1684736.804	1234940.453	3916047.236	4058456.284	822890.4476	1554160.673	198685.1966	1379651.966	2240744.435
Level 4; Molecular Formula	C13 H9 N5 O3	NA	C13 H9 N5 O3	283.069_5.04	283.0692	5.042	-4.73	4047616.362	44569.88261	53581.85396	37663.15777	37923.12087	35755.63346	37429.96826	65793.44811	4047616.362	114044.7666	37880.28334	30639.28909	46565.59941	30789.79357	32236.03498	155100.5858	140097.9871	10399.65711	178763.7432	186403.793	196068.7888	222519.4814	12356.75682	11259.14887	11390.12558	15098.24462	15500.09362	11244.22905	11217.35812	15459.14695	15171.62546	12529.92948	11187.68632	21130.2566	11340.69078	11951.32828	11564.11572	11479.65376	11807.8386	11598.53869	11637.22568	11712.85137
Level 4; Molecular Formula	C9 H8 O4	NA	C9 H8 O4	180.042_9.65	180.04236	9.656	0.55	13442492.88	12108723.6	10961876.31	152412.0279	7601790.31	129789.1036	7658842.57	5248127.565	19341.6262	4749369.002	8609463.335	6141089.515	4443480.819	10430401.51	13442492.88	2751827.494	2928883.753	12708.57881	3032666.72	3128736.623	3306369.778	3079142.784	13415.92348	25788.3511	29986.49402	20778.14483	22184.63615	18708.97833	24585.58668	28099.74332	23067.4669	27976.59922	23062.73344	16866.27508	31759.33486	24786.06465	28968.09994	27053.10353	24292.22694	29811.53335	23552.77771	18048.96493
Level 4; Molecular Formula	C20 H26 N4 O3	NA	C20 H26 N4 O3	370.199_5.26	370.19929	5.26	-3.24	5954672.002	12379.35431	91863.78655	14015.31341	15492.88508	18479.40644	40505.10934	16708.14506	93660.53744	15923.37522	21151.30025	11489.47033	39222.14289	63901.92073	19221.60079	1125754.898	1145166.404	11199.20783	1190901.95	1210859.58	1217987.09	1219087.715	16060.21398	16129.71654	910338.9228	1628570.702	15851.10637	1023819.949	979127.5937	1807511.687	1979119.938	2234767.372	15868.1344	3744736.034	1947835.215	2159898.944	4043974.862	1901421.142	3000213.302	2142474.925	5044383.269	3279109.862
Level 4; Molecular Formula	C19 H26 O13	NA	C19 H26 O13	462.137_5.23	462.13746	5.237	0.26	4028890.853	898740.4546	2508436.961	1367746.811	3034628.587	1466662.157	763751.8837	4028890.853	10875.23243	859532.6892	2755920.985	1213943.5	747130.6409	1110212.556	1696467.219	606938.8566	704113.1767	9273.547092	689102.2521	685413.0289	747675.4398	692375.6115	23421.02942	42276.51014	46806.92754	51931.50034	17771.57434	20698.02139	38664.78809	118332.5701	35915.70334	51525.96625	39062.36959	54358.98473	24958.32334	17707.00152	19872.60155	69197.491	62318.31295	53510.51371	71264.00027	57546.71405
Level 4; Molecular Formula	C27 H18 N4 O6	NA	C27 H18 N4 O6	494.121_7.35	494.12157	7.358	-2.16	7085365.834	2695451.638	4956522.855	7085365.834	4018734.011	3282675.955	1098791.379	927651.1571	160056.2477	891253.2769	4223735.361	2123634.098	2519001.251	1488039.441	1495216.157	1007129.468	1261589.448	15344.44527	1409219.56	1299587.164	967501.8144	1279147.297	166739.0119	145317.5759	240271.0496	252174.5171	147564.7075	35189.59469	103200.4847	296126.232	199916.4084	330222.311	246103.1037	102801.8328	75191.09789	52778.41763	119640.5778	42748.4627	63373.34528	39955.43422	45169.58953	192025.7937
Level 4; Molecular Formula	C30 H46 O6	NA	C30 H46 O6	502.329_9.17	502.32985	9.179	0.81	4141712.343	39836.24482	182311.8717	453000.6325	718890.8371	397943.7223	207714.1673	389323.4259	162538.2216	51858.48738	41607.7662	75904.83928	256414.4981	140962.6494	883723.284	685859.7355	687538.0269	12726.64678	756423.2349	780031.2784	778584.4577	764813.6771	17393.8569	13907.31156	13644.64241	13921.25469	16587.27715	13534.30366	2005813.438	14215.18554	14279.92934	20725.51808	18731.08025	1766482.199	278272.4295	3312061.013	1090944.788	1996109.946	408086.9842	4141712.343	2457549.874	842829.608
Level 4; Molecular Formula	C21 H32 N4 O11	NA	C21 H32 N4 O11	516.205_6.18	516.20572	6.183	-2.01	4219295.607	22790.90383	28140.46262	31998.18527	28936.25091	28816.65986	24986.05033	35771.04514	12965.09316	14532.11479	30397.78889	24903.56496	38120.25268	27735.56707	17253.94629	766582.2465	722765.0271	11083.2022	826989.3758	818504.0855	758222.7313	767717.1685	25177.64707	19649.06844	17287.72271	20996.16284	20306.78931	17273.57116	16534.65401	18686.84084	18580.56982	22808.79389	23230.24881	226310.8275	1018541.987	3788609.728	2656420.598	3370008.913	1060495.793	1531923.793	2371756.678	486350.8865
Level 4; Molecular Formula	C8 H13 N O4	NA	C8 H13 N O4	187.084_2.47	187.08448	2.476	0.12	4258351.402	3476145.294	3557650.47	3990106.741	2460384.185	2415604.808	4258351.402	3931273.123	2770688.388	2589298.947	4111979.332	3518320.185	2768612.026	2371813.687	2866613.377	2561046.07	2527317.314	25636.85855	2496724.178	2700524.62	2391915.134	2643711.922	1607931.342	1918379.092	2272204.726	1140628.112	1721689.837	992000.7743	1654341.554	1697223.851	1000121.987	2282162.298	1667669.413	2844441.171	2947598.351	305050.4406	972157.5826	1408740.168	1407198.657	1819544.096	1289146.196	1454143.341
Level 4; Molecular Formula	C21 H28 O9	NA	C21 H28 O9	424.173_8.62	424.17347	8.629	0.32	10198209.95	21881.15738	27786.85639	20780.01043	22491.17849	19978.52359	20681.87082	19720.81319	68537.91041	64948.46648	21737.37059	18397.00845	24047.13083	17501.20983	21491.90546	909037.1928	924278.78	12874.30364	1120335.741	991133.1911	1089588.584	1051296.946	78020.15057	169520.4637	141151.5224	145351.1986	108262.7904	126134.8389	100910.375	200416.6631	186960.3898	211039.2459	189119.5761	1240494.756	1443252.023	2388515.97	1991166.909	10198209.95	2491917.467	4222870.531	2610349.03	1743960.81
Level 4; Molecular Formula	C6 H14 O6	NA	C6 H14 O6	182.079_6.4	182.07916	6.405	0.68	4441288.775	129173.8384	190627.7325	147184.7922	152443.6693	89569.01273	144067.6548	225980.2947	149367.2476	183954.1699	77941.35415	173557.0094	129507.042	162530.2545	202637.258	1336730.38	1324802.043	63210.32757	1430197.647	1387310.79	1332553.414	1405108.288	3617505.818	3546318.312	3081970.049	3859068.35	3234126.727	2735128.397	2594482.966	2061305.547	3843353.774	4441288.775	2609986.295	228908.5176	322365.8564	596649.2287	1902852.752	800428.0915	270780.895	540104.3099	555825.576	158388.4477
Level 4; Molecular Formula	C18 H29 N5 O6	NA	C18 H29 N5 O6	411.21_7.1	411.21066	7.104	-2.74	4434431.136	334427.688	168470.5203	422816.4889	263113.3572	382904.5398	306073.1121	128054.3946	163016.31	329089.6859	536850.8734	216828.6264	109390.4192	115870.8316	139276.0125	1195545.922	1282045.442	11623.83638	1230802.602	1280313.377	1304597.109	1210184.901	686110.9505	696712.1965	350731.7882	478492.2141	746689.9371	802649.9666	1030475.467	352840.1902	650409.4179	437939.3662	65426.90584	3572585.005	1492945.369	1221835.253	1021743.968	1099826.836	2255485.513	3456829.018	4434431.136	2459133.487
Level 4; Molecular Formula	C31 H40 N4	NA	C31 H40 N4	468.324_8.4	468.32431	8.407	-2.1	7459136.914	2338825.794	1141342.956	2135102.964	791369.8269	652115.295	7459136.914	3144462.713	2198589.293	1313266.916	460450.3769	2624446.387	3778416.23	690435.3417	4429020.069	1190043.903	1182783.893	16033.26691	1260957.128	1253189.094	1257093.859	1321315.945	108891.9488	57179.95058	45176.83074	42811.75428	99809.13928	22938.06921	61434.67531	91716.63023	94444.87361	194353.7126	161001.9935	130021.9883	22262.05301	120037.3568	48308.62791	70163.16496	82391.0438	61082.18666	147975.3645	43628.5702
Level 4; Molecular Formula	C20 H27 N5 O9	NA	C20 H27 N5 O9	481.179_3.11	481.17963	3.111	-2.59	4424833.338	3489741.376	3752363.06	2770892.922	3255353.025	2930808.676	3776190.794	4284695.516	40297.88183	41974.04522	4006529.496	4424833.338	3366907.768	2960614.69	4115309.197	610846.2072	618210.266	21679.54773	865221.1412	707285.4724	890800.8651	734390.0962	31921.31646	32433.16731	31541.23371	32604.74397	30785.15583	27098.83931	33060.52036	31321.29736	31326.18378	31658.03641	31933.28569	22715.73008	27309.79447	22834.17798	22844.365	22565.73536	26907.18155	27354.91369	27927.92131	27857.86848
Level 4; Molecular Formula	C17 H25 N7 O3 S	NA	C17 H25 N7 O3 S	407.172_6.22	407.17278	6.228	-2.89	4424154.785	750391.3862	1868471.271	3290483.323	2348467.514	1545905.065	1290138.038	1433515.827	1727023.113	2318459.837	1298424.204	1369070.799	2469797.318	2098360.178	923679.858	1747516.012	1778551.246	11376.20645	1978320.018	2022465.63	1933951.316	1994921.174	791053.9231	904168.7108	2039156.73	1115657.589	1474621.325	742426.4114	1087145.483	1058439.834	692756.3023	573418.3361	1448430.382	1836892.937	2003814.616	560429.16	796151.5868	971482.442	4424154.785	1842002	1077619.311	1741093.232
Level 4; Molecular Formula	C15 H28 N2 O8	NA	C15 H28 N2 O8	364.184_4.81	364.1848	4.815	0.65	4445349.95	502990.251	838047.4824	487847.0936	762969.1542	752024.5462	643511.7061	598524.0261	67268.58764	511123.5383	749497.8046	704487.146	755391.0543	356446.8473	361749.7226	1970912.32	1883696.148	20863.47051	1906886.92	1748701.87	1676760.384	1420579.465	1749533.654	2511946.034	3229995.22	2232158.03	2016360.835	2546425.686	1894125.7	4445349.95	1864008.663	2431005.549	1868715.312	2014653.065	1815250.858	490521.8146	1306830.444	913793.513	1165902.553	1263599.213	1710497.821	1166297.796
Level 4; Molecular Formula	C34 H48 N4 O9	NA	C34 H48 N4 O9	656.341_10.65	656.34142	10.658	-1.09	8608195.044	1934407.098	1618440.428	802899.4214	1342205.803	2693263.052	948436.6492	1482756.465	1976043.024	1417678.589	2507213.843	1430831.391	2225189.313	1310565.677	1784489.826	2558776.859	2400895.825	38043.06005	3100970.852	2952542.344	3174914.584	2953549.999	510792.6611	545738.9726	789477.889	438005.5137	779440.9531	1202967.558	645918.4094	524667.7479	1349379.563	195460.2313	566434.3098	4249420.759	3884876.214	3019479.015	2493584.92	4148062.973	1746999.668	3205079.684	4155904.92	3378198.02
Level 4; Molecular Formula	C19 H25 N5 O5	NA	C19 H25 N5 O5	403.184_5.93	403.18438	5.938	-2.96	4392690.091	3660663.704	4392690.091	3756193.313	3165277.173	3269894.226	2665078.686	3394081.838	1632640.151	3356356.105	3118127.196	2413609.257	2890439.43	2375259.006	2737439.524	2903590.325	2969420.644	11340.39101	2374653.948	2326258.688	2055771.165	2035507.234	138098.3969	155447.2465	149648.3964	110797.647	154718.4817	88598.79024	124035.9387	140673.8367	82419.58167	212403.3526	151186.3286	1655541.242	1879160.553	2317800.855	1496387.178	1077188.642	2089121.569	2026621.063	1717921.53	1993819.411
Level 4; Molecular Formula	C19 H32 O7	NA	C19 H32 O7	372.214_6.5	372.21493	6.501	0.35	4389692.705	233325.4201	1347325.944	350070.3272	156732.9392	130201.5084	137167.8796	71652.88359	360150.0834	90836.77881	289202.177	248198.1849	134176.0014	237570.5454	66745.62585	1066739.386	1083726.494	28621.31435	969297.3006	1468287.248	1486841.079	1340407.405	1079587.733	332414.5593	221374.2186	967272.9901	1139003.924	66253.77857	134097.8503	1228505.834	436885.9826	2003871.467	1128586.574	2472006.418	96198.03343	2987416.18	2424836.514	1427430.447	330372.3564	2172755.927	2750165.479	4389692.705
Level 4; Molecular Formula	C30 H46 O6	NA	C30 H46 O6	502.329_8.03	502.32973	8.035	0.58	4385921.977	67542.65573	90567.47047	58682.87307	81018.65991	66028.12263	72986.54053	51580.72335	62039.13686	50391.10187	86793.97879	53706.14161	73859.29654	65346.65325	56305.46027	206058.4084	223973.2045	12546.81008	232707.5712	221697.2622	227772.7269	194929.6543	124009.4425	32792.94645	19208.56396	24617.53574	98240.84406	15683.30634	38597.48602	45942.4919	99438.02742	152006.3249	81752.79996	383970.066	376558.7769	213759.9904	4385921.977	186331.1077	1640053.855	299175.9202	852790.167	73800.5577
Level 4; Molecular Formula	C21 H18 O11	NA	C21 H18 O11	446.085_7.34	446.08584	7.348	2.07	9799213.599	4804095.914	6084547.212	5137384.963	5528679.804	4824605.761	6654265.678	6336926.494	9799213.599	8502423.883	4167072.8	5489158.887	5425925.391	5051687.945	6176292.02	2647760.286	2443511.602	19052.72705	2614154.974	2678015.944	2669739.685	2621655.995	269005.4583	176608.5507	430850.5582	353509.6173	248199.4868	65995.79665	125422.4612	454952.3053	315312.6421	457687.6645	400078.1359	124937.9683	98380.49644	153022.9301	145402.5704	102117.0229	77019.41483	82759.85564	135099.8757	233374.3658
Level 4; Molecular Formula	C17 H20 N4 O4	NA	C17 H20 N4 O4	344.147_9.49	344.14726	9.498	-3.48	4400653.525	3096352.457	1350803.646	1140141.718	4400653.525	2316356.577	3955097.136	2015942.425	554280.3109	857977.5781	2279258.627	3151647.439	1034029.571	1120197.383	2201851.401	876278.2339	917449.4695	12815.46267	1060617.094	1025694.739	1057467.496	1048463.592	16155.43423	14055.9456	18070.49354	18072.43585	14020.51032	14641.99428	20412.00793	16494.10921	13719.39966	15931.25981	13520.33557	16380.69227	15414.28412	23829.95722	13992.89652	14703.03857	21420.83416	23492.11798	21256.3244	52068.91189
Level 4; Molecular Formula	C26 H25 N O12	NA	C26 H25 N O12	543.138_8.19	543.13803	8.19	0.65	4383482.079	2282381.85	2416147.547	2316925.161	4383482.079	3133888.702	1873960.649	2224637.437	78893.63267	1227307.73	1127518.181	1541079.459	2727018.471	434499.7169	830091.242	953381.1123	933219.7253	11601.87417	614962.8491	958163.2921	1015843.868	611791.4879	23005.57389	24999.90956	37056.5196	30974.55155	22369.0866	16776.48297	18465.37016	40594.2138	42355.40843	84962.33206	64000.80659	110544	66200.10175	189240.5502	155265.7596	103904.134	95208.11805	129386.0878	136865.1527	131277.7804
Level 4; Molecular Formula	C50 H39 N4 O3 P	NA	C50 H39 N4 O3 P	774.273_7.71	774.27314	7.713	-3.66	4449023.653	154789.6606	541459.682	281972.1322	350494.9422	550326.9682	178365.1439	195275.4955	599778.711	179354.4497	375606.0616	270374.1888	144943.5834	169747.5001	614785.0272	527544.6728	621602.0197	15031.20487	740654.7845	563898.8993	424251.9937	426780.2522	1029941.701	2823318.727	2129059.951	2178614.176	1993383.035	1571426.563	1487978.945	4449023.653	557901.7496	2251115.527	4186894.228	219119.3269	237949.8177	311892.724	258647.7053	243643.6439	165976.2651	244110.3332	272191.6527	313348.167
Level 4; Molecular Formula	C21 H39 N O7	NA	C21 H39 N O7	417.272_8.01	417.27277	8.017	0.29	4516604.369	2852313.826	2524547.01	2755297.201	2931776.422	3199176.747	2568596.081	1495089.48	71549.81285	1737673.157	1683305.699	2062772.8	3744389.14	2516163.275	1853554.88	3160540.495	3426361.66	12523.49065	3235343.126	3001385.813	2927498.955	2452143.655	1379113.235	242765.0402	507636.1163	380975.4756	1001603.066	27665.17885	180349.4241	635199.2709	203295.7147	846980.1375	906324.4616	2814120.466	2660668.282	4516604.369	624025.6213	1756434.969	2762019.802	754129.4182	1253313.528	945823.4145
Level 4; Molecular Formula	C7 H7 N O4	NA	C7 H7 N O4	169.037_2.99	169.03758	2.996	0.42	4510884.084	919657.8894	594312.8493	1201259.547	1192462.159	1261570.252	927161.1319	1673552.686	2843035.14	1235398.543	680686.1308	732293.1758	1234990.395	590053.5671	1015477.336	1769787.09	1827353.865	19760.46323	1960932.54	2102045.358	2230207.64	2103556.661	1086618.171	3094988.128	4266899.189	2305834.202	1761798.575	1734184.141	4510884.084	3558481.091	1673817.723	773619.4967	1313664.109	1527069.297	1473376.308	223768.2132	1717140.822	444551.7293	228444.2075	2212122.763	1862891.951	1350389.282
Level 4; Molecular Formula	C14 H22 N6 O6	NA	C14 H22 N6 O6	370.16_7.1	370.16069	7.103	1.64	8090955.181	5165673.237	4964859.409	4123052.186	4391525.099	5183883.064	3091074.439	4093957.129	7438128.169	8090955.181	4127843.863	3233103.333	3211420.745	4107780.559	2650340.625	2308276.201	2226950.996	12452.32794	2341174.842	2436320.65	1935438.192	2574811.147	3661492.595	810476.143	1102769.739	814025.3991	4231814.886	562049.1203	890627.1527	819792.8615	857904.8503	4491578.812	3448679.604	302349.8692	336021.27	305293.3318	341062.9708	327220.8002	534626.3619	240203.4096	183226.9055	223896.0991
Level 4; Molecular Formula	C25 H38 N6 O5	NA	C25 H38 N6 O5	502.289_12.59	502.28917	12.599	-2.38	4481303.457	13175.05449	13131.94692	13214.75468	12809.84376	13138.98873	12819.39839	12637.31663	12879.27211	13065.11005	12876.87941	12886.7587	12862.51299	12650.01675	12877.63332	109263.8552	114716.2646	12623.87867	121333.8484	151127.7036	137131.4458	129326.5325	12985.95613	13129.16956	12904.88438	13072.09139	4481303.457	13044.81172	12936.21511	12852.83657	12937.43961	13157.53527	12824.58512	13056.89001	13034.34725	12803.46548	12923.09472	13018.50983	13029.70199	12842.57851	13224.67555	12862.092
Level 4; Molecular Formula	C20 H22 N10 O3	NA	C20 H22 N10 O3	450.189_7.2	450.18912	7.208	3.31	4451366.371	55762.43017	56984.85625	54596.55213	51976.02951	52278.70796	50746.38474	49342.21984	22956.22069	42884.76039	52864.37768	49167.1372	55027.80083	52327.46486	49706.15462	432122.9262	437249.7252	11560.24867	460750.0928	470926.4178	465547.0106	412809.6247	22229.07418	34645.50489	24623.49129	23437.48427	23054.96455	40690.00869	40219.14253	28985.00902	20473.89316	29563.35733	29785.66836	1342982.284	1634528.559	4451366.371	2264395.251	1188096.585	1702724.974	1891081.929	1164279.781	3051337.995
Level 4; Molecular Formula	C14 H12 O4	NA	C14 H12 O4	244.073_9.2	244.07365	9.2	0.39	4472395.23	1863221.827	1730747.525	3141309.398	2549771.763	2559998.879	1963158.814	2516667.72	11132.59298	294038.713	2533197.431	3197451.387	4472395.23	1869219.872	3903858.491	473839.1228	503634.1494	10201.80842	540774.7664	571330.1174	573863.2853	550143.3891	10815.17597	11148.24122	10943.46226	11047.93671	11059.22457	11001.97885	11147.28818	11395.03611	11446.93539	11466.84932	10990.87872	11232.60264	11245.19895	11738.677	11614.63673	11489.89304	22491.0139	11087.10327	11416.14322	11003.66874
Level 4; Molecular Formula	C9 H8 O2	NA	C9 H8 O2	148.052_5.7	148.05255	5.706	0.84	4468695.159	1086545.453	752386.7015	804417.4363	700804.8421	658808.1024	621929.3639	592965.8162	158621.7538	4468695.159	844918.7447	584207.4987	503332.9466	1035380.986	1523424.773	714669.7418	761839.4096	44108.37877	1036583.006	881371.9198	751153.9738	921082.2131	1272942.162	154764.6221	306584.6294	235756.637	1112832.403	51523.90609	116924.976	218227.653	118998.0246	791799.4786	383576.247	397120.1415	191849.0351	375690.7402	416958.1936	539159.2802	224826.1443	269926.4593	373287.2312	522816.0855
Level 4; Molecular Formula	C26 H24 N6 O8	NA	C26 H24 N6 O8	548.164_7.01	548.16428	7.016	-2.34	5399693.546	3501307.612	4468179.592	5020168.561	5399693.546	2677671.485	2741023.448	4429334.224	1736631.954	3002887.129	3293475.502	2763991.148	3167110.118	2409309.919	3475540.158	2589342.036	2490384.954	15040.14895	2602022.97	2606007.45	2720601.806	2621612.918	1140970.495	1064244.31	662302.8018	1124505.822	1074369.298	600560.9944	824569.3151	1532219.983	1080433.913	1601216.537	1514486.012	2110103.375	1172470.1	2494336.825	1862191.257	1755611.514	1843723.271	1515414.74	1238863.983	2594603.988
Level 4; Molecular Formula	C15 H23 N O9	NA	C15 H23 N O9	361.137_4.85	361.13739	4.851	0.3	4460745.171	3146827.796	3032062.895	2846449.184	2760353.023	2189397.05	3230218.238	3824451.223	588574.5487	1639531.767	2425441.956	3364096.05	4460745.171	2747724.245	2948964.962	1265397.633	1325917.97	11527.81723	1341738.36	1379936.716	1460480.335	1386137.982	105079.6725	114318.994	70313.57021	128874.3175	91812.64701	71073.98343	79131.8882	127390.1864	151755.1568	148937.5335	87486.05623	717658.8913	369993.5941	566471.0301	680813.6582	605153.9326	849937.7924	588882.609	581140.9863	914568.7325
Level 4; Molecular Formula	C11 H18 O9	NA	C11 H18 O9	294.095_8.72	294.09526	8.722	0.61	4458532.475	94177.97877	138849.7653	120111.1214	48313.19603	99534.84184	115791.1756	57440.38808	61650.53118	66772.39984	140174.9534	72285.77935	63274.86938	67414.34843	727636.3328	164515.9304	179168.2887	11173.58453	190737.0159	173966.4774	150513.3174	142380.2676	35213.17539	25941.79039	14989.84969	42663.51624	35058.50937	18614.36158	17468.67627	29723.48278	21234.26068	55447.98014	42984.46044	26468.13955	14659.36077	20453.5362	12912.15887	12897.77622	12563.7181	13075.68361	13100.58424	39782.33246
Level 4; Molecular Formula	C17 H15 N5 O2	NA	C17 H15 N5 O2	321.121_7.26	321.12134	7.263	-3.85	4456503.359	41864.8014	46825.72	38901.77812	45173.90857	39200.94876	38532.12293	40734.73814	19879.60042	27558.82758	41836.9665	36100.57844	42725.52798	37963.13267	35111.40164	961361.8998	1022103.983	10631.6491	1078722.995	1079820.513	1160475.601	1118791.056	71498.30735	52277.76931	137099.8764	71069.68388	64848.66797	19707.82656	24076.80451	95096.12758	22594.47151	56900.58412	45387.80706	1130828.901	2547848.079	1328122.666	471274.929	3431988.655	1749736.808	4456503.359	4164239.898	258084.5611
Level 4; Molecular Formula	C16 H18 O8	NA	C16 H18 O8	338.1_6.23	338.1005	6.231	0.98	13635838.75	1913842.104	1472233.574	1146365.182	877825.974	652047.2114	1226931.54	1566704.753	345402.9182	732270.9149	733316.8072	1450198.925	1689147.478	485959.5174	1175020.257	1606469.972	1558932.404	41738.87725	1762481.556	1672594.466	1637369.97	1830736.399	6648584.18	2512762.156	4473790.585	4550896.536	6885596.675	1636876.003	3305854.348	2988256.991	6366063.491	4971229.889	2264910.074	884761.8913	5946038.426	880725.6941	5744526.728	5430496.828	5985411.664	4760116.447	1372060.988	807463.0983
Level 4; Molecular Formula	C30 H29 N2 O12 P	NA	C30 H29 N2 O12 P	640.142_8.58	640.14299	8.582	-4.4	4219723.712	22124.68896	21668.73168	21698.79221	25619.67628	25393.2783	14093.92398	25130.73424	13403.0866	13040.12676	14995.54244	16617.44821	18999.83099	18422.85544	15525.77367	526800.0357	483091.2408	11408.89395	562561.9449	512960.9788	560684.0442	528026.0261	3459615.259	590660.577	381233.7357	167631.3334	3660547.121	109528.2779	731212.2957	1534232.684	1410253.453	4219723.712	4190131.229	28988.96613	17721.52658	709011.8109	22828.59104	2131681.336	21876.7657	22015.51474	17845.73645	139509.4512
Level 4; Molecular Formula	C33 H24 N4 O9	NA	C33 H24 N4 O9	620.153_7.91	620.15316	7.916	-1.88	8423414.548	7519315.974	7118985.4	7200788.48	6394397.741	5700807.384	4400522.884	4576248.879	57715.26781	6904462.961	7263922.484	5481728.651	6636504.192	6548728.202	4557831.321	5226183.491	5139511.609	30233.97545	5412152.582	5133924.159	5241539.756	5257631.783	56041.96768	109045.3649	47015.81689	59067.64565	57217.95146	63471.83199	42525.2908	63028.84375	68706.68497	115779.768	68644.21964	603914.726	1540910.445	3139378.126	2135698.065	2065450.378	1549914.489	2788632.872	2482251.495	8423414.548
Level 4; Molecular Formula	C29 H24 N4 O3	NA	C29 H24 N4 O3	476.183_10	476.18367	10.001	-2.46	4359503.239	2201022.98	3609874.46	1780529.296	1032420.335	1070078.264	2363375.138	1653288.795	13985.15087	724133.1598	2324117.383	1450293.707	4359503.239	982648.8169	2767612.859	774023.1117	827731.8977	12407.57933	894246.3407	941941	976864.9036	954055.1948	34411.1075	13074.27872	62246.28452	26893.57535	49783.51328	13101.53089	13435.56071	120585.2266	13401.94794	167585.5208	165138.5786	68580.54379	40125.0927	31928.92995	49017.77821	31269.19094	57949.68214	97398.98994	64825.67896	317275.5881
Level 4; Molecular Formula	C17 H10 N4 O3	NA	C17 H10 N4 O3	318.073_6.35	318.07399	6.353	-4.08	4285995.828	41559.40091	199228.5806	214783.3412	184743.7796	170431.7034	107950.6283	126595.5086	32844.87108	58623.68936	145274.4648	124777.5973	92523.47926	110278.3961	84245.50832	331844.4013	400808.8242	16107.04968	405604.8202	416895.9791	456527.9193	387530.4481	232112.8375	27959.44271	94930.39156	29057.90864	178161.1295	22453.48509	25492.32094	33011.36652	31303.93723	430818.5426	252700.5849	1324266.802	71056.82115	2377864.876	1529064.737	301353.9446	299070.9148	336341.6405	168387.3858	4285995.828
Level 4; Molecular Formula	C14 H12 N4 O3	NA	C14 H12 N4 O3	284.089_5.74	284.0896	5.741	-4.72	15178571.33	7659137.25	15178571.33	7290206.958	7699507.917	4285950.321	5837774.573	5360981.509	32399.38056	1571337.699	7225379.551	5174023.57	8193696.912	5867373.637	4595358.158	2539505.837	2618655.394	10999.53367	2505018.738	2540404.248	2662379.55	2631671.821	30323.02586	11930.8295	35108.99	12373.32402	29541.30942	14043.92413	14887.3249	19493.76166	14289.88673	30958.83864	12871.32589	39341.23055	54591.97491	50239.66026	126570.0687	63908.81236	80584.13364	108417.9357	77991.04956	53352.80382
Level 4; Molecular Formula	C35 H34 N4 O16	NA	C35 H34 N4 O16	766.195_6.52	766.19571	6.528	-1.66	4279716.287	4279716.287	861971.5625	149057.5646	937590.9064	1127523.971	1621684.475	1883646.723	305545.4401	994892.3135	1662865.097	4082581.083	2101022.347	3741013.727	1389690.912	590072.0906	612568.9227	11958.42373	623530.9358	616395.5764	609059.1645	651393.1752	20542.23732	23204.5551	20946.55236	22243.72489	21192.84191	14264.54908	19279.87702	23794.63792	19911.57376	29750.21416	25121.2236	160035.8698	132471.3107	211890.6895	211817.3395	167451.2976	82741.14885	123692.0936	96409.77209	159257.7814
Level 4; Molecular Formula	C18 H16 N4 O6	NA	C18 H16 N4 O6	384.105_5.06	384.10573	5.067	-3.25	4275435.401	2891006.482	854637.7962	889564.5549	2112138.97	2851266.608	2484168.153	3465552.156	1901888.495	1900889.64	2494169.818	4275435.401	2746978.107	3057606.751	2677395.278	1077720.014	1059557.6	13190.31073	1169328.341	1185040.865	1206845.977	1224424.692	111345.8706	133041.5712	121128.343	19082.60739	188205.0074	85689.72966	168914.813	191411.8501	105325.1164	94419.17759	97095.04287	281545.1284	94068.03505	270928.6064	166069.6211	112375.7225	114157.8584	171484.1144	187929.5864	399391.293
Level 4; Molecular Formula	C9 H14 N6 O7	NA	C9 H14 N6 O7	318.092_2.8	318.09282	2.807	1.33	4274299.701	949097.8088	2344864.578	1650511.918	2865610.535	1884580.643	2277809.559	2612524.39	1967546.551	1285430.815	1815336.647	2248863.391	1702804.12	1621112.056	1895188.869	1733630.587	2381086.959	19519.29539	1957202.521	2122724.732	2037794.02	2061333.158	397130.2309	250752.8944	77100.63854	240195.3241	382769.4595	271821.6685	132078.843	219088.4653	277313.3922	374310.7772	365162.859	2206784.763	4274299.701	1534579.261	1963918.6	1603322.063	2935342.42	3324091.743	1810523.623	3345259.834
Level 4; Molecular Formula	C24 H55 N4 O2 P3	NA	C24 H55 N4 O2 P3	524.356_8.16	524.35616	8.164	4.53	4477162.337	862676.974	628339.9305	858120.2972	770458.2535	785987.9175	532513.7417	816045.7473	1612039.01	636086.1749	656887.7157	589407.0597	2912364.47	632810.6178	267272.7234	2137696.563	2143610.524	18265.17629	2193983.401	2243340.467	2080262.009	2041159.912	812471.6608	628970.2745	311932.8296	688988.2337	871124.6328	223982.3573	584477.3401	871852.1948	1117697.052	1073350.185	691078.5642	4273858.819	2495315.224	4115869.843	4477162.337	3279459.06	3531111.178	3312540.309	3389208.231	2921375.36
Level 4; Molecular Formula	C16 H42 N8 O P2 S4	NA	C16 H42 N8 O P2 S4	552.184_8.02	552.18455	8.021	1.07	4287044.689	2544933.788	4287044.689	2524028.175	2189998.187	2450995.545	1603911.285	2223464.695	85845.73976	2457502.924	3120144.224	2684132.879	2955398.113	3052774.712	2071863.358	1100085.712	1109386.32	15025.73209	1228489.023	1242810.806	1205064.723	1151656.837	179592.5974	122504.5869	86182.66816	219871.6624	191062.0073	27845.02648	45566.30693	441884.4681	171431.5322	164927.7376	82553.01969	102847.7212	39318.25664	55878.57724	41931.08827	155217.0531	80932.36001	221772.606	226357.0927	48182.79369
Level 4; Molecular Formula	C8 H12 N6 O6	NA	C8 H12 N6 O6	288.082_2.73	288.08219	2.732	1.26	4268170.69	4268170.69	3768930.681	3597748.202	3690195.982	3356269.583	2982687.891	2819901.472	1112068.332	4065249.746	3740786.755	3126411.339	2372347.059	2616018.218	2327597.506	1907819.513	1891441.19	17462.2955	2278923.478	2209008.421	2307797.723	2424871.123	1148887.764	1047701.046	1165126.34	1027132.717	1243995.499	1000895.805	828203.5796	1225619.569	1142925.979	1781939.153	1148931.492	1367418.187	1437346.062	805532.4745	1149794.816	1363593.365	1710349.148	1162089.369	1063591.284	1167769.025
Level 4; Molecular Formula	C44 H44 N4 O17	NA	C44 H44 N4 O17	900.268_8	900.26873	8.004	-1.57	4260458.931	3098926.031	4260458.931	2909625.408	2855103.007	2964269.598	1412041.994	1964669.867	73783.43939	2240787.18	3632622.863	2494785.697	2725166.004	2219500.039	2033604.798	1076616.47	1161648.291	12914.44626	1233267.944	1245223.284	1273580.204	1169782.108	46540.27851	21852.03653	24809.50233	23352.92772	47503.12105	15451.58886	19543.90792	26020.65152	19819.44348	41092.38277	34043.67784	40478.24814	32787.07566	42454.0656	29126.83232	29384.81178	35693.73425	29908.32715	25513.15949	25471.06884
Level 4; Molecular Formula	C27 H42 O9	NA	C27 H42 O9	510.283_10.95	510.28334	10.956	0.9	3894755.621	25534.57671	15949.80373	20397.66411	35761.31919	108850.1738	15722.88478	19257.72157	260294.7621	108004.8198	56404.85374	42620.71146	37964.67274	87131.68289	54222.41502	505644.7426	512687.1162	16444.29274	512413.4813	500438.5875	493191.8784	498607.9489	20485.38741	15180.4344	17054.92072	15253.29716	15325.89925	228719.4343	20729.30407	15940.77606	248312.0807	15628.39469	17616.91328	1248836.414	936962.4832	388343.0702	215456.6773	1181536.792	502711.7319	582473.8621	983960.7667	599040.0125
Level 4; Molecular Formula	C23 H28 N4 O10	NA	C23 H28 N4 O10	520.179_6.38	520.17935	6.385	-2.3	4240827.619	1766730.9	2892309.466	2632870.923	2934701.473	1829786.285	1992918.074	1996446.735	1471196.695	1750269.806	1899455.551	1901241.522	2169484.531	2061484.933	2202474.122	1565574.179	1471645.407	12972.25856	1603982.235	1562353.445	1481143.485	1148297.401	3093277.113	1909970.236	4240827.619	2934809.211	3131211.357	1121140.985	2048832.736	2192153.597	3803212.281	3442680.39	1839018.19	466862.7973	1173245.2	1206341.28	3555916.876	2177186.792	1849715.047	2093177.544	1994846.829	1036294.854
Level 4; Molecular Formula	C30 H22 O12	NA	C30 H22 O12	574.111_4.34	574.11112	4.34	-0.02	4239011.699	33773.49501	170194.6099	198190.532	230758.8763	78596.67086	28427.69501	28357.80535	45481.60632	56581.34803	82391.37376	49575.6981	29043.96133	29659.30308	41847.29071	577962.3832	550768.1328	98773.42189	545578.0712	541154.0958	495808.0451	488068.2303	45156.34384	45234.18779	64907.42291	46468.34138	29444.00065	23109.83107	45093.35983	43922.28709	22921.60106	59959.74229	49533.8879	2510395.074	3554756.178	970794.5468	1999090.322	4239011.699	1869113.033	3329487.244	3162336.334	270459.2928
Level 4; Molecular Formula	C20 H23 N5 O8	NA	C20 H23 N5 O8	461.153_5.89	461.15347	5.898	-2.58	4237898.474	29112.04447	48990.25152	50067.65971	44330.1844	40366.96935	43914.88254	49969.5075	48018.29521	23672.69135	25886.41103	43397.89873	25934.22234	30730.22372	23717.49973	378461.6906	397845.078	11365.83426	409133.5301	376988.9389	401474.3386	393142.1365	43083.63182	2005765.591	882778.4256	1297812.397	52061.10312	4237898.474	1863657.202	1368657.212	3624521.903	15719.43408	1329533.701	229416.7301	608175.9816	120659.2131	143734.1518	96366.65878	235687.3283	572253.3326	68360.56694	202850.9952
Level 4; Molecular Formula	C6 H10 O5	NA	C6 H10 O5	162.052_7.57	162.0529	7.579	0.48	4234789.111	79774.08777	156662.7233	129372.7492	4028769.91	150714.9919	2782698.931	2554599.42	51484.67132	1840380.408	132262.2012	3383306.945	92311.51192	189981.3707	150036.9764	806777.2213	882411.2768	12316.70275	974326.71	1019764.318	995676.3715	901888.1062	197739.5474	176894.1684	284104.3633	177518.444	178216.5172	88722.84137	73126.10449	161552.4766	22449.52024	64879.19674	51152.62259	1297848.83	1077945.246	1420415.686	3098781.117	278150.2595	350482.5403	2481988.739	2300640.663	1488943.689
Level 4; Molecular Formula	C15 H24 O6	NA	C15 H24 O6	300.157_7.81	300.15739	7.819	0.33	4261859.813	96983.12625	102140.5508	83330.40824	71871.84048	75107.3052	58542.75423	65313.08195	1076798.296	132811.0422	94748.06847	75508.61576	96120.36256	156735.827	119659.9874	1096064.249	1053377.439	11718.8623	984709.0709	1028046.73	1008267.017	1009694	38690.02757	25139.8565	49149.55561	43312.03724	35612.3363	643915.5302	20770.71814	48115.43867	464256.0754	64704.07957	48519.57234	3184802.504	4005882.869	1949019.515	2321221.55	3457388.052	2098502.883	1636737.503	3053553.054	1570285.88
Level 4; Molecular Formula	C23 H30 N4 O6	NA	C23 H30 N4 O6	458.215_8.64	458.21536	8.641	-2.56	4366039.842	60770.17126	250721.8867	250000.1913	108776.0709	380430.6369	122056.8604	130095.171	666103.4584	453093.7482	138019.4582	89833.49671	258841.2135	126460.8294	329360.999	760296.5987	729550.1183	12804.33114	807616.6683	783924.1972	815100.0185	737839.3849	168296.8332	166517.3532	138650.977	155626.2675	200152.1118	123900.319	322959.7362	196866.2163	183648.3253	207300.6166	185769.261	364345.3095	1043001.338	1780305.787	4366039.842	1733598.98	2209253.496	1412188.718	1281402.927	1549125.501
Level 4; Molecular Formula	C10 H15 N O7	NA	C10 H15 N O7	261.084_4.53	261.08498	4.532	0.48	4298936.087	22132.82645	60380.39922	22814.97167	28162.34384	21721.25933	15869.04026	28526.67512	284615.5614	15911.33282	15913.0994	22933.14002	22325.20973	22761.77213	22777.72481	483959.1628	488636.0532	15116.98179	559205.0302	558552.4164	603607.0599	572347.0743	293780.6938	204968.8285	298297.6822	342586.7617	333121.1186	181155.3014	249758.0179	349953.798	93642.90082	152650.4514	322661.8631	31032.81786	1221345.366	1292818.914	198381.3552	702736.5896	1251911.847	868578.0229	303274.7676	163229.8753
Level 4; Molecular Formula	C10 H12 O4	NA	C10 H12 O4	196.073_6.97	196.07358	6.979	0.09	4306009.177	97479.12956	150441.3566	132687.7521	195983.3443	236220.2278	206879.8672	231468.1595	1285955.024	1015338.484	117562.6193	209157.9542	206188.0116	185734.1418	179136.1123	1022315.618	979946.1329	28834.46077	972647.8399	1033471.122	1037857.419	1015254.846	87886.15006	132341.6087	195077.2862	131749.7368	169084.8739	103498.7473	133772.6414	132969.8969	110928.4659	98417.80862	96982.98756	2723659.514	1753929.368	648311.0435	2042139.4	3095719.793	1796428.583	1323905.575	3086421.225	960495.1261
Level 4; Molecular Formula	C10 H13 N4 O6 P	NA	C10 H13 N4 O6 P	316.058_8.67	316.05843	8.676	3.67	4353974.652	4353974.652	3508157.744	2259171.595	2404164.735	2502515.383	833414.0679	913031.2124	72675.51786	900240.07	3504642.678	1923569.077	3633894.338	2569862.274	2060690.793	683911.1735	700359.3491	15407.93234	765943.737	608320.6195	747487.5608	745781.4284	64175.98215	99530.37044	109467.5538	108514.1697	59476.36559	98474.30548	71428.41545	91884.03926	123195.9506	151152.5776	151764.3514	66905.43905	94251.37476	34857.10647	60281.94568	62704.35008	57049.67791	134373.9527	120781.4571	109712.334
Level 4; Molecular Formula	C20 H22 N4 O10	NA	C20 H22 N4 O10	478.132_6.57	478.13255	6.579	-2.18	4351251.803	1018457.446	1423726.325	1258003.277	760376.1724	1408628.005	805788.7824	1376028.419	48641.64646	623011.4568	810238.459	1010891.545	4351251.803	2156044.736	3910800.468	457986.9889	421121.027	13453.75138	450367.7952	453522.3646	505248.3854	462247.9475	35808.57994	30654.9483	30545.62013	38770.18525	31961.1714	20694.65387	26869.60638	35656.23176	30635.06389	36370.39877	44427.49829	228060.278	187962.7249	288748.0393	254517.5296	209685.7687	113120.5336	153933.2937	135880.8639	256194.8071
Level 4; Molecular Formula	C12 H22 O3	NA	C12 H22 O3	214.156_9.04	214.15695	9.041	0.25	4345539.436	990750.7956	2816015.434	1860689.284	1005974.994	2835580.582	1096894.02	1884546.578	1395795.099	4345539.436	1316346.172	1423641.933	758912.062	1150140.052	466165.1027	955122.7201	944687.6558	14201.47384	1014505.591	1063820.26	1048319.791	1047636.033	1724608.995	45298.85631	73454.16901	65013.03549	1968220.1	26896.20194	55647.58371	35880.60714	55800.4405	1472632.779	1283754.924	29000.87507	14584.88839	14748.65162	25018.69592	21139.83824	26267.81146	19294.6832	21084.37478	14660.89997
Level 4; Molecular Formula	C19 H29 N O9	NA	C19 H29 N O9	415.184_8.04	415.18453	8.045	0.71	4345414.228	42690.0631	58155.38039	45136.83586	60013.6979	48538.13915	67220.44298	51710.61041	51973.12563	39496.56653	50666.54396	46025.20714	56596.53553	45663.65646	51857.20483	708574.6295	746278.6758	11620.12772	729243.5048	679498.386	557281.109	550693.7882	503437.6691	901387.7638	635659.3066	885108.9552	571049.7096	890138.3386	630310.492	776074.5055	967348.1859	391159.6188	450739.28	38149.018	1529460.569	213319.42	398283.9335	1163325.178	122695.6238	461375.3479	32001.6203	100376.5579
Level 4; Molecular Formula	C20 H20 N10 O2	NA	C20 H20 N10 O2	432.178_9.44	432.17866	9.447	3.67	4344184.298	2037591.789	1427304.189	2919779.609	4305581.9	2940730.209	4344184.298	759545.1569	15444.43881	249358.649	890418.4791	2290521.918	2620164.53	473862.8657	494887.8257	791613.7833	784701.1456	19481.49219	829021.2584	848237.4704	824862.4388	793700.5751	30790.82934	16675.52265	34076.60759	31927.9826	36516.10312	14361.40722	14804.66367	31317.33531	14630.94625	39274.60405	32068.02342	15371.92676	14855.8587	15149.77323	15093.41072	15428.9051	15256.72663	18356.94223	15393.39202	14980.77747
Level 4; Molecular Formula	C21 H18 N4 O3	NA	C21 H18 N4 O3	374.136_7.98	374.13658	7.982	-3.49	4344006.813	69642.67785	86133.65731	76569.68481	81459.30454	73169.18019	48310.88388	62069.39453	70981.06762	59641.19922	73890.92548	57247.87843	74658.57594	67354.29218	75269.4444	506232.7307	439303.3458	12676.52717	558587.6091	493034.3017	518589.9664	465249.5155	44749.17789	170689.3723	24598.29804	36814.05563	47098.72507	150768.4862	241866.2157	174048.0856	130407.0966	57900.47919	67232.27273	958678.7927	1565131.263	4344006.813	1557560.534	809664.7425	1398976.107	1268846.943	777313.3729	1892224.756
Level 4; Molecular Formula	C16 H10 O6	NA	C16 H10 O6	298.047_7.29	298.04783	7.299	0.3	4299439.092	2309040.613	895150.1897	1785632.542	1113226.987	1448926.085	726057.204	4299439.092	109794.1873	1060699.072	1027243.65	3831425.241	4071508.14	1215638.808	1232290.407	596278.2581	566308.6399	12426.58283	592662.4944	481820.9546	657412.3766	678573.2778	176921.8401	111703.4114	283365.5274	232499.2674	163237.9885	43404.68723	87073.28194	305146.7342	207377.5499	352960.5507	263126.8541	166322.4027	185362.4594	234345.8902	200944.404	163584.4692	129952.2454	183545.8154	178262.8677	184267.6843
Level 4; Molecular Formula	C18 H22 N4 O5	NA	C18 H22 N4 O5	374.157_5.59	374.15782	5.595	-3.2	4342808.834	209254.757	553444.8024	189906.3707	901042.281	153049.8877	311989.3607	307130.297	161826.2436	150833.9035	90017.08593	662906.8924	152442.2542	225249.258	123194.837	1447764.275	1458146.679	10989.81029	1500877.009	1517588.376	1516099.788	1550205.678	14199.06641	102877.7669	54266.59906	86732.09041	18439.47553	64431.47689	74012.09872	81313.80766	120327.9622	27582.68239	14632.47409	3123884.63	2576243.026	3890184.52	3664984.666	2069551.552	3285046.081	3086262.235	3274302.624	2540684.683
Level 4; Molecular Formula	C20 H29 N5 O12	NA	C20 H29 N5 O12	531.18_2.6	531.18011	2.602	-2.19	6086586.493	2196140	2153310.478	1343597.314	1933551.272	1778956.634	1928527.317	2004451.433	716584.3204	1672508.659	1534925.917	1468550.57	1674546.508	1740521.485	1518364.356	2322602.644	2920333.518	27096.98217	3045617.22	2395177.306	2714839.396	2531112.938	2824051.221	2901600.572	3321238.355	2416970.125	3604732.662	3298346.097	2583949.948	3871760.766	2055433.521	2640660.277	2977156.01	3021255.509	4641088.596	3652095.015	4871860.07	3854290.797	4628195.869	3828428.255	3956777.615	6086586.493
Level 4; Molecular Formula	C11 H12 O4	NA	C11 H12 O4	208.073_5.96	208.07361	5.968	0.25	4338997.217	618832.0886	753021.8606	696167.3279	679927.1898	828895.6817	1087953.282	795730.4298	777182.3441	1086438.329	652259.7834	1107978.248	792835.9651	765839.0125	754496.173	1353031.755	1389700.362	14640.72778	1502157.404	1571389.558	1653001.571	1607127.64	852687.7443	540748.5768	473347.36	961678.2188	729145.7888	264795.4202	521936.0593	1245717.282	358640.9296	1273476.287	1476100.284	1654911.12	2428943.645	2970659.02	2023217.792	1552417.675	3924020.475	3188687.366	1978342.956	3629397.009
Level 4; Molecular Formula	C12 H17 N10 O3 P	NA	C12 H17 N10 O3 P	380.122_3.54	380.12203	3.541	-0.64	6111802.571	51755.34589	50586.8045	51314.10658	52843.81882	53314.89751	49277.46571	49166.35034	6111802.571	2160593.963	50778.68928	50742.35488	52606.0795	49864.30416	53844.06764	264535.8797	267878.2564	36234.93784	303468.4019	307895.5567	351632.5927	341787.7794	47608.15622	44420.04034	37133.33142	36497.47365	46326.31244	35870.51627	49806.1374	36105.84043	43332.12228	44984.88839	35888.20072	45969.79976	36194.59901	59473.92323	50745.48873	43355.52607	45457.8548	44683.35166	45920.50683	36840.2721
Level 4; Molecular Formula	C31 H42 N5 O11 P	NA	C31 H42 N5 O11 P	691.258_8.49	691.25898	8.498	-4.14	4332509.921	27415.37721	40665.76427	25804.53036	30618.19788	25654.98045	26244.04913	26927.09826	15637.00361	16610.4162	29621.13528	25949.12405	38337.66575	23576.16081	26046.70453	72386.90662	69693.87253	10298.2169	49956.90072	64215.91863	70295.04994	61580.9108	54361.69158	19692.27859	439860.7543	17212.10377	62837.33654	11733.2305	14965.63029	63300.08993	24792.90111	174500.2589	112245.8708	31765.9677	869934.8341	19517.69719	4332509.921	19275.46077	20740.10684	3803921.582	15566.54575	1594993.834
Level 4; Molecular Formula	C46 H38 N4 O14	NA	C46 H38 N4 O14	870.236_6.56	870.23657	6.561	-2.16	4329205.507	26444.92827	26922.8954	28435.07227	28999.82748	21065.15555	21482.23935	24719.70275	23618.23734	20177.16286	29218.98343	22467.78066	36896.58874	22203.66682	25887.55132	201441.475	205484.7775	8539.353443	202224.5244	192781.2064	279847.4543	235926.1155	17014.05314	17817.15712	19147.89356	19715.71949	17112.18247	12696.74639	15203.05499	22648.41067	18321.59632	23102.04099	19284.97572	2383326.896	1689266.414	4329205.507	3281783.727	2319839.035	461363.8634	900718.2483	790885.4357	2965797.277
Level 4; Molecular Formula	C8 H19 O10 P	NA	C8 H19 O10 P	306.071_6.62	306.07167	6.623	0.29	8197758.472	129818.2671	293048.6658	413224.3147	1135153.773	666739.7815	287148.0435	668981.0547	44442.78318	490228.6011	273542.9612	616956.4027	2112002.645	291911.269	1759305.541	2244763.541	2098985.787	12811.16141	2154767.641	2463216.738	2241318.189	2192128.002	6729765.106	5676606.127	4121572.644	3812989.117	5329068.715	4324052.404	4021910.816	8197758.472	5624071.787	6523232.119	7749012.007	2317742.099	425377.6557	1195844.619	5946107.252	385094.434	1070694.302	1383531.2	984814.4685	1347369.243
Level 4; Molecular Formula	C12 H18 N6 O8	NA	C12 H18 N6 O8	374.119_6.5	374.11911	6.507	1.33	4339832.188	25280.00475	32831.0275	39690.35526	29389.56113	25146.83903	17944.8779	20143.37107	24373.95767	29998.82273	26368.60002	24841.4415	28255.71014	17125.2421	21357.1862	1615616.758	1619179.323	11768.98358	1861907.365	1767605.135	1807314.661	1772050.808	38593.6993	23832.09617	26118.50355	24668.11229	34540.57991	18257.95963	30442.7937	31273.30286	24232.40207	48187.19626	27249.26334	3995541.351	3387667.389	3037103.471	3796267.559	2345800.686	4339832.188	3132331.831	3408873.323	4006637.095
Level 4; Molecular Formula	C16 H20 O6	NA	C16 H20 O6	308.126_8.5	308.12613	8.509	0.45	3894372.144	1509469.695	712361.3052	1314178.414	3894372.144	1835868.461	2993245.176	2482185.173	494601.7013	493569.3254	1995717.324	2540772.868	775814.0665	554423.8431	2616395.283	1108467.528	1150276.566	16077.84059	1186638.874	1129649.325	1139330.558	1070224.077	84870.86842	483128.8384	325892.8019	552845.3857	144877.6932	507250.7623	304495.5953	194525.1455	808358.9492	274675.6294	175241.1349	296390.8509	148290.5932	233342.4895	502326.1533	240321.5852	155113.2676	140734.6538	106752.4362	139833.7891
Level 4; Molecular Formula	C13 H18 O3	NA	C13 H18 O3	222.125_7.08	222.12563	7.081	0.18	6166788.536	2245416.434	621552.2161	6166788.536	5625458.523	2886392.728	677039.8433	2599320.335	100857.6657	114234.0224	4129199.336	1058937.613	324872.4565	125582.3242	171682.3532	841254.1629	896846.1201	12474.083	873311.7993	907700.2136	886514.101	908288.3257	89776.06356	93774.88931	131980.7061	73909.66974	52414.201	109336.1314	73497.17192	450941.0445	111416.25	157656.8213	104755.3692	70019.13614	80484.64879	66998.44689	66440.73867	39737.858	46856.94752	111312.3509	68606.80235	217248.9083
Level 4; Molecular Formula	C30 H40 N4	NA	C30 H40 N4	456.324_13.74	456.32426	13.748	-2.28	4030605.469	17479.62836	17773.23383	17197.95263	17533.02805	17526.15519	17177.77577	18528.69874	15507.7337	16711.04126	17266.42157	17096.3893	17621.07611	17398.76818	17198.06386	822535.9615	810527.7809	17497.26602	875710.5366	941333.2656	873205.7231	903366.2692	17232.61556	17833.24956	17315.30776	17941.5075	17039.07538	16066.88693	15665.41886	17861.37631	16826.35353	15389.92165	15525.64539	2958291.992	385924.9152	977271.8351	3098742.522	1523837.439	1060868.915	4030605.469	1666335.158	259148.5893
Level 4; Molecular Formula	C17 H30 N10	NA	C17 H30 N10	374.267_8.44	374.26701	8.447	4.07	3551786.251	1404453.435	3398963.274	1286439.284	2449660.82	1361897.512	1752611.398	1690989.431	193751.5971	1360245.551	1959417.203	1806293.066	1738472.051	1734889.004	3551786.251	821847.6565	892511.2796	13995.42674	934918.5814	854014.0244	926302.2011	954005.7166	70723.72339	61699.2252	40753.1755	80716.15085	85052.46299	264687.3523	48151.16781	118476.1633	111253.4736	171315.057	118521.5616	463010.5613	374889.3178	191178.0782	441202.0014	199609.1116	253661.824	268742.1863	172028.327	486402.1058
Level 4; Molecular Formula	C22 H14 O7	NA	C22 H14 O7	390.074_7.48	390.07409	7.48	0.35	3552101.776	52970.81703	37299.08996	74455.49809	53784.50832	40659.83087	27460.43891	34821.9392	25906.40873	44428.51396	66764.11211	25893.40898	39685.36142	26817.98488	33572.6455	672377.8207	600563.3616	11892.83837	691441.6832	688698.3272	693504.3778	674881.0386	17410.21023	17195.6184	16445.39841	16812.269	22747.89552	13474.30991	14167.56546	18917.68685	16102.95135	26369.14619	17880.57152	3552101.776	748012.0652	2916924.407	2878438.308	1744725.517	1558661.713	1336110.396	882936.0339	1326313.285
Level 4; Molecular Formula	C29 H42 O2	NA	C29 H42 O2	422.318_8.58	422.31861	8.584	0.32	3554006.409	22006.3163	25037.52613	21091.19214	22531.13339	20187.63668	41413.50396	42450.52822	21505.76535	15067.44923	19091.26032	19200.9297	47369.78604	16065.1219	61739.70605	952836.3974	903956.2819	13182.61191	911191.3684	900164.6611	938256.3805	896010.5697	69565.96555	69714.91313	44796.33021	66717.26239	60928.49013	43322.0668	35665.20596	45832.44202	74416.85796	58836.06986	68355.89684	3536843.476	1048990.269	945316.7373	1461196.114	3063789.224	2529758.861	1688783.305	2285850.361	1172634.297
Level 4; Molecular Formula	C8 H6 O3	NA	C8 H6 O3	150.031_5.2	150.03182	5.203	0.82	3555103.335	229421.735	253763.3489	540805.6417	475090.0416	683067.927	598499.9216	523045.437	3555103.335	616205.0005	202258.6424	556664.7602	400937.7102	450411.0137	308853.0929	393884.4001	298371.8571	10879.45999	428314.4927	454484.9069	464529.4566	463662.3927	33041.31763	21789.54481	23198.45711	25185.72977	18894.63636	30970.08907	44051.8756	21769.03368	17306.56124	61550.15124	16900.26523	106604.0789	193742.8437	178463.5126	581973.5645	132163.7237	154435.2425	287796.8748	185188.3157	323923.7214
Level 4; Molecular Formula	C12 H16 O3	NA	C12 H16 O3	208.109_6.27	208.10996	6.275	0.06	3555948.712	97473.05072	134133.9531	96493.00491	294595.5187	104599.2751	70801.59921	153577.2622	38346.54273	175191.3493	95407.92607	104462.6543	160198.0221	157698.3613	159613.9807	468855.7866	392932.0659	37477.88956	448501.0857	383897.3357	327566.9677	562419.6167	524644.7026	539811.5942	481661.0734	615614.4767	622422.6522	498416.1439	3555948.712	449226.905	379326.8126	1373560.128	332307.476	225700.0916	206762.0953	111154.9982	266457.9041	136714.4457	425725.1988	302246.8164	275451.2241	324365.6142
Level 4; Molecular Formula	C26 H40 O7	NA	C26 H40 O7	464.277_10.86	464.27794	10.86	1.16	3569434.237	145206.6749	200689.7972	46520.12108	139388.584	336611.4792	86886.36992	122174.7587	485949.2344	216431.0229	209846.2406	236723.4619	448004.5309	331044.1928	215803.0756	640523.5905	583620.7359	18737.91422	660501.2567	800589.6938	820101.8075	866258.468	20045.11735	20774.42621	19356.39027	19399.67054	19883.29667	32172.929	19251.48321	22198.06881	30298.61442	19486.73094	30353.63754	918881.6143	916727.1788	364978.6643	418331.0057	1059841.202	1205388.592	1204162.895	1421406.365	450978.9243
Level 4; Molecular Formula	C21 H39 N4 P3	NA	C21 H39 N4 P3	440.238_8.63	440.23868	8.637	-0.17	7357974.211	433607.2067	642529.4449	547133.0554	459577.6865	365605.7335	387620.7352	74964.77042	208628.5926	278138.1433	395189.4499	139656.5308	357471.5496	443928.2285	447227.6862	1144085.115	1231829.53	10369.36853	1231802.528	1232648.871	1301645.963	1411670.07	137301.0494	136537.106	113687.8696	117070.4208	210145.9174	101592.9611	81276.38554	161421.8754	150583.7703	169977.6373	152322.8468	4232319.95	7357974.211	5181803.794	1707076.677	2971310.142	3834440.015	3068466.75	3883193.891	2424443.555
Level 4; Molecular Formula	C18 H12 N4 O3	NA	C18 H12 N4 O3	332.089_7.55	332.08972	7.553	-3.67	3583850.129	312456.7018	238666.6873	198998.3672	347523.3121	456957.716	388059.3227	535347.2461	51279.65573	175724.3182	314301.2348	394297.7354	394528.2783	378676.3047	283184.8223	823951.8706	779749.8531	12748.93408	975700.7492	866537.9448	1132037.727	1239618.322	39536.64937	18634.65058	48245.35476	28972.09198	65413.60959	23012.17547	16583.10354	24414.11721	18055.31529	73238.46559	42428.94957	3583850.129	1070025.599	2685602.424	3111830.437	2074988.23	2898977.354	2343348.142	1456786.33	2224187.985
Level 4; Molecular Formula	C31 H26 N10 O12	NA	C31 H26 N10 O12	730.171_5.98	730.17165	5.98	-2.07	3775090.179	3285686.972	2947855.323	3289408.576	2998967.901	2864935.122	2252657.946	2711690.87	2059371.071	3424771.498	3266710.969	2921192.999	3464473.71	3040226.009	2654859.894	2883750.863	2818093.839	16012.87165	3054061.434	3052400.06	3204059.706	3192094.25	3089044.557	2351911.091	3584007.087	2493269.186	2994144.025	1264313.946	1700112.458	3034756.046	2232434.459	3165829.492	3531415.985	2527821	1728206.757	3156594.588	2730493.561	2412074.338	2942590.015	2294270.129	2373635.79	3775090.179
Level 4; Molecular Formula	C31 H42 O P2	NA	C31 H42 O P2	492.272_9.41	492.27266	9.414	3.19	5079112.194	319850.9886	405207.5722	20845.80898	243320.484	633887.1693	100968.6749	236794.1343	919757.4276	312607.2089	352820.7695	355125.1729	540677.0938	369779.7407	331985.8308	1199932.918	1040927.089	17780.33282	1279430.246	1134574.921	1175273.445	1140321.364	18090.55935	13397.49318	12948.7505	21844.79385	18442.63872	165510.0366	13511.89348	13026.65257	112899.989	20104.70787	13471.76495	2477137.3	1612114.427	1164544.632	1012947.954	2108124.97	2845363.364	2798818.47	2897682.896	997823.4553
Level 4; Molecular Formula	C20 H27 N5 O9	NA	C20 H27 N5 O9	481.179_3.91	481.1798	3.916	-2.25	3591350.267	1003767.867	2484596.225	1287619.454	1094426.085	1180584.381	1694051.669	1454106.211	83029.7991	1032838.834	3591350.267	1647894.834	1180768.718	1221802.436	2086250.717	591349.8042	608873.6411	16854.76494	667078.2079	618047.4033	684411.5462	676659.0426	25026.81804	58862.42284	44886.3973	79998.92812	19676.92664	20317.98927	27762.233	113820.7836	106601.4029	76042.87319	25349.26751	22247.43692	17029.00085	17289.1015	17057.47404	17526.69042	17854.98415	17339.82534	19978.83828	17034.16103
Level 4; Molecular Formula	C12 H25 O13 P	NA	C12 H25 O13 P	408.103_7.28	408.10347	7.288	0.48	3548603.906	184430.948	294401.7789	170136.3333	313060.291	135712.3342	116325.0218	150647.553	123861.3354	152884.5876	140132.4799	168874.352	170856.6309	127942.2631	160483.0324	340008.0545	386623.1956	14343.03761	295695.7945	357518.3929	336703.2611	300512.913	167074.5822	126459.9678	296377.6311	257411.8523	181441.4157	40664.30485	100501.9139	352207.1311	239359.7692	407394.8989	285145.9751	530509.5339	1405813.062	405006.1375	475412.3278	1562856.384	591534.933	961760.2428	300362.0707	575618.9792
Level 4; Molecular Formula	C29 H26 O6 P2	NA	C29 H26 O6 P2	532.122_8.4	532.12233	8.404	3.51	3597468.071	45292.94721	26997.62291	44473.75159	64782.12769	25300.6364	21005.66422	26536.42415	14524.35512	19555.74973	32424.27038	31911.33177	41659.70466	31363.66708	27332.06703	345969.1403	411423.9972	12571.16306	360623.0437	459274.2493	390293.1268	384854.3681	1649170.491	763802.2377	170029.8698	193844.6258	1589861.763	298010.5284	1214349.895	1271689.4	1551658.887	3380817.543	3597468.071	88736.77457	15626.39917	16261.94232	18633.25093	15279.76762	16377.2808	17882.84502	19054.81124	22110.86916
Level 4; Molecular Formula	C23 H16 N4 O8	NA	C23 H16 N4 O8	476.095_4.92	476.09557	4.924	-2.62	3603795.157	12421.83722	19406.12101	16073.80641	13996.11333	13656.13744	11100.99761	11479.22808	3603795.157	3374301.662	13055.4329	11439.09973	15515.46058	373952.5052	11817.92952	158814.9562	194300.9958	10831.85897	159011.6806	155743.3808	190063.4976	179039.5093	16407.32094	16085.6418	17024.76887	16370.0392	16871.71426	15345.1155	15710.37596	17691.34143	18158.72681	18571.36048	15140.00692	11672.89653	11421.89839	12143.71702	11704.45422	11489.73543	11479.8901	12342.2883	15089.74645	11792.56133
Level 4; Molecular Formula	C26 H39 N O12	NA	C26 H39 N O12	557.247_6.81	557.24733	6.819	0.18	3606913.743	1572454.577	1492771.852	1677857.281	1881974.238	2971712.157	2673538.82	2985658.676	117969.6887	3606913.743	1379542.022	2527017.149	1899863.324	2672725.352	2306968.984	1697948.593	1706125.994	12716.38886	1726506.707	1839235.654	1886793.68	1570363.467	345794.4302	554484.6247	641487.5205	379480.5381	502822.1658	479358.4136	498167.9919	962392.8956	296579.2184	494853.9368	918499.6364	1122946.883	1529341.026	2392116.99	1757387.34	1099521.455	1916024.067	1943691.432	1903544.956	2047258.724
Level 4; Molecular Formula	C24 H18 N4 O6	NA	C24 H18 N4 O6	458.121_7.54	458.12126	7.542	-2.99	5613533.659	68206.33056	83806.59814	93778.04074	63767.80605	46444.45782	29165.35974	49704.659	30682.02726	20542.84982	124613.1238	78579.81757	116467.6717	30835.97425	33856.46696	389024.3683	371742.4144	12606.63059	444564.8539	477510.0024	542830.9273	600636.9729	20066.41013	1819602.621	3609539.189	1487365.017	18089.51486	1051858.121	1931227.364	5613533.659	1060726.223	24219.1944	1370265.688	106218.4448	112640.7433	101434.5941	87189.28119	149257.6973	88360.37687	139179.6311	77682.22416	128756.2244
Level 4; Molecular Formula	C11 H11 N O5	NA	C11 H11 N O5	237.063_6.59	237.06368	6.599	-0.17	3615158.342	90975.8968	91109.29294	106878.8492	95144.78988	133354.7374	104703.5243	135389.8454	139407.6688	114876.7274	102706.2349	70420.93693	68082.38259	61307.9966	96250.50919	784400.9774	761698.8944	12829.72298	768897.7677	870566.2667	879501.5364	899862.2924	727688.4989	879668.9293	685122.1338	277223.5707	480032.0689	425675.4346	1425177.825	355925.8674	676261.4858	1226110.18	408801.4313	3145743.76	949370.3524	201374.1966	761285.9906	1288613.459	1350040.847	419835.9684	3615158.342	181590.9493
Level 4; Molecular Formula	C47 H60 N7 O6 P3	NA	C47 H60 N7 O6 P3	911.381_8.12	911.38134	8.129	-0.5	3616461.329	18543.41381	25369.74903	17685.4434	18880.81436	17521.93632	16391.56378	18011.20953	33376.54249	14587.53671	18648.60049	16948.61877	20283.6465	18646.93707	17377.25748	586162.6132	580482.725	10721.85407	671287.72	663867.2693	622826.0817	612237.8909	3616461.329	2634250.021	1228278.198	3061175.997	3201466.079	2568740.114	2130125.576	1866079.428	2591949.959	2754094.541	1281487.33	16873.30319	15422.80163	18061.13622	18980.2246	17426.04674	20726.66495	17667.90007	18347.75346	21462.76378
Level 4; Molecular Formula	C14 H10 N4 O3	NA	C14 H10 N4 O3	282.074_9.15	282.07402	9.158	-4.52	3618556.959	1064305.388	3618556.959	2184532.58	2929820.384	744892.4549	704351.3303	836146.4832	15364.45459	158887.5423	526440.3621	1166080.081	405540.1044	285987.0966	356422.1423	608027.7481	615597.3065	13450.91209	698429.9146	685137.2324	693652.5881	680567.0073	388756.0059	403374.9003	409797.9622	664026.2028	366197.6613	295230.703	580870.9252	227375.2139	481901.0965	251514.751	409972.7369	15384.53845	35290.75158	90796.29016	169616.2629	107017.7905	70315.84356	105369.9011	129683.685	72140.0585
Level 4; Molecular Formula	C23 H14 N4 O6	NA	C23 H14 N4 O6	442.09_7.58	442.09009	7.581	-2.8	3620072.504	26596.51248	30022.87826	25565.59219	23627.16604	22051.58607	26182.61189	27765.32952	14838.52872	16877.55024	24645.34386	22199.58897	28356.10104	21484.84432	23654.62678	276403.5448	248623.5386	11739.18468	280566.7881	299035.148	245886.9406	253128.0252	188467.7345	1702346.614	2913245.436	1446050.997	169860.12	1125821.644	1832102.12	3620072.504	872577.3973	61837.07502	897240.9899	72621.18869	38528.16123	65626.14214	58867.95858	26301.86319	30377.9826	39842.46703	41635.95718	87822.24873
Level 4; Molecular Formula	C24 H20 N4 O7	NA	C24 H20 N4 O7	476.131_7.03	476.13198	7.032	-2.57	3622255.141	1405076.314	782376.4556	3622255.141	1009950.8	2103084.288	126921.1437	244388.2741	219255.5635	773918.3173	1491935.37	539383.1076	638468.5468	450854.6517	311549.3018	115539.8934	120946.859	14138.49808	184569.4831	164694.7798	173907.7149	108296.0504	83360.69774	107131.7242	112705.5902	114049.3586	82212.73495	106735.9505	97097.2067	107771.8212	99233.20676	90537.42541	124320.9856	94181.51841	95770.33113	92443.12557	128239.9415	84358.60664	103775.6723	100173.4592	107283.8638	97487.00357
Level 4; Molecular Formula	C13 H20 O2	NA	C13 H20 O2	208.146_6.12	208.14648	6.129	0.71	3622875.912	1020660.841	909464.7547	644114.5959	1247238.899	1304439.892	670860.3348	1319309.87	556996.0736	1121362.113	1372815.327	590116.7414	651126.5307	705760.8116	1260519.898	1344225.987	1264127.911	49354.56017	1325692.02	1440317.645	1415098.287	1467639.821	1489225.601	841932.2798	609855.347	1079785.123	1724386.64	489503.3489	673721.706	1411875.233	858312.2038	2715885.682	2420202.008	2367841.141	1079034.098	1177048.879	2740998.353	898039.0732	1759995.94	1103880.226	2914359.127	1856018.72
Level 4; Molecular Formula	C22 H18 N4 O2	NA	C22 H18 N4 O2	370.141_7.62	370.14182	7.622	-3.13	4043634.096	2323797.921	3626186.26	3146962.182	3118028.224	2214014.238	1789467.438	4043634.096	202231.1418	2373009.961	2480441.149	2507161.475	2219494.589	2428597.229	2357604.619	1556337.346	1436696.634	12670.95754	1375311.061	1361403.907	1567667.98	1448657.432	231635.8136	184295.6238	292412.3655	571909.9566	195556.6191	89088.61802	84422.34438	513690.5967	156526.6631	895938.5174	1202066.424	585196.1988	498791.1125	862460.8792	1435834.333	525056.0535	409114.4351	657917.593	740765.1546	823943.9282
Level 4; Molecular Formula	C44 H60 N3 O10 P	NA	C44 H60 N3 O10 P	821.404_10.09	821.40428	10.095	3.23	3626192.148	12681.03221	15914.46968	41806.58258	34102.04725	18967.08174	13802.32347	12699.55071	19217.09523	12410.7079	12660.64128	25041.20428	17108.40245	12600.85225	12655.15262	549406.6236	606163.2549	11450.58178	640295.7033	641381.2852	648488.9947	652680.8619	11902.14149	143539.6083	12202.69771	22560.13528	12051.20172	230211.3866	281823.81	18899.48174	23786.8033	12100.01105	12346.49522	527336.3434	3626192.148	2467768.768	2404486.056	312444.9201	2149832.118	1450223.434	1036757.096	821124.0712
Level 4; Molecular Formula	C12 H12 O4	NA	C12 H12 O4	220.073_6.92	220.07353	6.923	-0.14	3627916.607	55390.1079	64244.81637	51418.86697	63184.01786	49595.71459	43501.90964	50539.99877	3627916.607	2596603.817	49175.44817	41689.56982	64476.26418	120022.4859	62455.40083	141935.9317	158688.0065	12986.71109	177903.0397	152835.6111	167342.0013	164375.6909	22169.63519	43521.37887	33362.36271	86901.18739	21399.80684	41712.97164	61754.99267	82624.11841	20079.65443	40903.02498	27952.92031	52060.29427	18993.60445	58417.11349	84622.12657	38044.14861	21716.26507	30054.47552	30413.94517	34572.45681
Level 4; Molecular Formula	C14 H20 O3	NA	C14 H20 O3	236.141_6.6	236.14119	6.601	-0.24	3628406.094	2982542.164	2381564.813	3461324.228	3628406.094	484413.4513	2016882.438	3362271.777	371324.314	1986690.511	607209.9877	2118398.057	1354559.162	3106153.716	2596939.69	748659.4513	914198.6919	24580.89225	1028226.875	873595.8147	883074.0872	885998.1583	65424.64031	68429.90018	70245.62112	87344.81549	73950.72882	49934.99298	74717.47353	67884.81523	55972.28483	106229.9185	99558.08078	276626.5957	193000.6456	347708.725	333041.0912	235489.4558	136784.3871	184966.5005	178856.3842	315159.4153
Level 4; Molecular Formula	C9 H12 O2	NA	C9 H12 O2	152.083_6.37	152.08379	6.378	0.42	3628993.404	68518.58576	109311.6858	110120.5845	94813.51431	98076.10703	24285.02535	72387.92569	106474.0944	82173.11224	88688.97985	44655.94769	104932.123	119047.32	72203.32765	1048211.144	1060049.153	43020.52506	1045646.408	1115265.638	1055086.319	1077057.537	66621.60797	107613.3183	99563.21539	65299.5692	109646.5764	23139.98617	25748.64282	126718.7302	56080.67936	88923.43813	174316.2566	2678451.967	2137232.092	2598897.863	2597926.364	1635066.736	2272675.415	1404504.03	2180478.926	2454010.335
Level 4; Molecular Formula	C13 H22 O2	NA	C13 H22 O2	210.161_7.82	210.16197	7.828	-0.03	3602658.991	3582432.805	3104942.742	3602658.991	2664020.775	2194965.002	3249624.49	2583366.347	1142627.801	2154829.926	2274939.65	3252766.533	3026270.297	3020418.813	2176014.745	2036392.956	2097180.422	25994.31367	2189703.165	2405885.92	2450230.146	2496436.011	1964754.897	141758.3649	177690.9722	210594.4476	2035351.342	44812.50799	73662.46477	319024.5922	113070.1192	2507108.04	1707341.748	2379309.879	2559092.451	2738214.954	1751132.902	1098172.525	2701859.121	926282.0438	1620401.936	1354510.555
Level 4; Molecular Formula	C13 H18 O	NA	C13 H18 O	190.135_7.26	190.13585	7.269	0.46	4539718.552	2026659.643	3106316.062	3986891.896	3347431.186	2831193.719	1670378.466	3543522.394	1500814.361	2614648.813	2376075.607	1781045.686	2516997.211	1364045.371	1624557.961	1778748.53	1646244.298	26135.35549	1757573.854	1712233.111	1904004.889	1724078.958	611948.3203	3601925.173	2296156.132	3657237.904	764369.1591	2140589.713	4489492.307	4539718.552	4310116.809	431767.5303	745888.7845	522660.1927	840608.6369	1447492.15	1794262.501	1198823.416	700015.922	710675.6186	2498053.181	457751.748
Level 4; Molecular Formula	C24 H24 N4 O9	NA	C24 H24 N4 O9	512.153_7.53	512.15318	7.53	-2.23	3543030.178	36902.29388	42984.88601	37466.43713	43061.93409	29967.99091	30038.90846	30994.92627	38163.53889	29178.13802	34578.24879	30461.60617	42510.40274	37754.81135	36029.67603	278346.2452	278682.5729	14129.62161	251086.4293	272900.3233	269454.0457	315870.6108	928722.3091	694075.1225	2076998.323	530483.861	1200220.892	164179.4283	291753.9349	1329007.688	273268.4276	2238043.318	3543030.178	79653.16676	69783.54639	113688.7784	97722.50742	68248.14892	38968.69536	56381.38149	73403.82685	144311.1002
Level 4; Molecular Formula	C18 H16 N10 O4	NA	C18 H16 N10 O4	436.134_7.58	436.13478	7.58	-1.87	3410317.664	31783.39247	76449.97865	72647.62292	43538.34803	41622.06531	29023.84266	36502.23469	51644.81932	54187.30561	47131.00521	43703.36193	31433.19003	68498.91113	74309.24187	725563.3797	592039.6998	13013.07335	617062.0977	948368.6803	763742.3002	911971.9719	208919.488	186895.5381	300167.2601	187555.1094	188292.6507	93739.11716	77260.56076	170686.4467	18647.20045	68547.38341	54044.72634	1403921.562	755048.3307	1421700.378	2472700.735	285017.4512	281686.6656	1988008.817	2195704.849	1340077.268
Level 4; Molecular Formula	C13 H14 O4	NA	C13 H14 O4	234.089_7.71	234.08923	7.712	0.09	3427818.902	2572391.875	3117599.005	3427818.902	2635413.081	2793509.492	2884619.82	3226658.687	629391.094	3135376.132	1859260.254	2841376.045	3268366.785	2583035.599	2653472.372	1094287.474	1072655.865	11706.42766	1046640.235	1158670.649	1191589.733	991362.5412	428372.742	357365.3932	466925.1059	527122.2971	401731.1931	262078.0871	280489.4524	464459.783	434498.5335	481418.7746	736760.7912	539902.8416	185317.3017	525864.3465	1135158.867	222940.1648	215389.2626	436778.9214	356296.2578	512583.6561
Level 4; Molecular Formula	C8 H17 N O8	NA	C8 H17 N O8	255.095_2.43	255.09538	2.432	-0.16	3429128.856	456854.5102	527543.1047	807668.1274	869537.9687	825461.2753	605632.9635	792733.2002	919810.9098	918584.3651	559606.7992	469799.115	706047.2578	420402.2697	984213.6342	1767198.207	1665668.661	15804.94055	1761146.718	1999203.083	1887068.841	1893627.953	2725640.489	2542324.089	3103393.784	3349673.73	3048685.335	2154423.794	2243810.087	3182570.433	2899413.515	2459487.416	3429128.856	1808945.258	1837631.098	2243216.338	2371411.762	1852323.168	1581801.15	1987735.504	1732848.061	2361848.863
Level 4; Molecular Formula	C13 H16 O	NA	C13 H16 O	188.12_6.74	188.12018	6.745	0.33	3432586.831	802768.0587	1445566.368	1124940.948	1046262.01	1234954.839	974404.5051	1043414.484	538370.5082	572579.8178	1013672.627	640548.425	838596.3763	725988.1092	839861.2866	2108998.715	1202654.112	12456.7985	1291076.879	2268321.062	2266162.951	2186853.633	1852570.899	2409246.881	1013243.317	2276241.376	1404232.329	1849987.662	1929242.633	3005426.224	2136673.256	1538022.556	1104313.464	1022325.2	771144.0579	3432586.831	2628079.247	699705.0399	1890076.036	2752486.986	2312595.576	2164076.651
Level 4; Molecular Formula	C8 H8 O2	NA	C8 H8 O2	136.052_8.04	136.05253	8.044	0.72	4038440.643	4038440.643	3339575.839	3006827.442	3280456.532	3437443.395	1370110.694	1943609.67	337093.0062	535770.7775	2488547.002	1710689.093	3094344.874	1874798.216	1709195.903	1335091.824	1356954.189	38984.19531	1483224.578	1430759.38	1204699.973	1189490.492	300002.0459	150583.2908	338597.092	194418.5491	304403.783	102556.7045	137010.8579	53051.24951	104925.0182	262256.8772	454478.999	100677.1036	181025.9605	573369.7477	271898.4518	193257.3847	89673.05885	301044.937	210327.114	530470.233
Level 4; Molecular Formula	C21 H37 N O11	NA	C21 H37 N O11	479.236_9.04	479.23696	9.042	0.62	3440029.278	751465.6417	1975700.88	1399224.716	719107.4777	1948027.463	745883.6503	1457083.176	1144975.581	3440029.278	1037031.841	971937.5165	579046.1149	775225.6506	323587.4378	588503.5728	666837.8665	13972.76143	591636.7026	604508.2985	734485.992	736661.4977	1091852.808	15071.90167	58114.79536	29906.87355	1354278.397	20839.07797	39950.7256	25751.29841	35702.38888	857713.4577	718864.6081	31617.97845	15901.06112	16079.6027	23256.6867	23047.54419	28638.27711	21035.87827	22987.07559	15983.93214
Level 4; Molecular Formula	C16 H19 O2 P S	NA	C16 H19 O2 P S	306.085_6.43	306.08528	6.43	3.08	3440662.718	73145.07196	108269.6562	279066.4677	168305.7222	110175.1263	54800.21923	64154.6233	113980.5352	108761.1218	95872.42589	70977.17643	159301.239	62667.56871	64790.82711	1361094.701	1269765.531	13865.3409	1345703.918	1376960.003	1447446.263	1350580.478	1745384.112	3426343.312	1267510.889	1859815.833	1814915.92	3377152.29	3158079.905	1655239.187	3440662.718	1856284.967	1555394.258	1593996.861	1416231.395	2303176.812	2633701.475	1438851.555	1428872.985	1549462.783	1390467.017	1828466.966
Level 4; Molecular Formula	C22 H14 N10 O6	NA	C22 H14 N10 O6	514.111_5.35	514.11129	5.359	2.95	3456731.91	3456731.91	1849465.658	591542.6849	1453835.389	1264810.971	1084953.501	979317.4627	251350.7764	1200300.375	1377247.221	1716141.635	1189978.327	2555026.599	1180572.737	846937.4835	827145.3482	9606.148017	882849.9597	870674.9392	900735.0583	942758.8634	44011.1512	41251.35443	93021.78805	27808.41818	95142.00047	13505.44544	19301.20084	73840.21127	95362.72934	344820.1449	116374.7291	264787.4779	97060.97256	174750.2763	118124.5682	158290.6036	686722.4721	415929.1988	178946.3782	267431.5448
Level 4; Molecular Formula	C13 H14 O6	NA	C13 H14 O6	266.079_7.22	266.07903	7.225	-0.04	8069474.294	1880540.928	2078592.121	1831819.561	1618378.226	1811809.53	1541926.234	1445586.724	20238.72578	1167754.637	2234833.379	1947502.585	1664976.369	1962298.962	1607962.074	1645909.562	1420961.812	11944.017	1618294.115	1597558.472	1426705.278	1493879.391	8069474.294	3290714.582	4742464.121	6866551.283	6564137.435	2481347.186	3587322.697	3902118.281	3457798.693	6166104.72	4809023.704	138272.5623	97504.58549	298002.62	1138924.331	356837.9369	108980.2236	133208.8583	149578.6538	123196.4823
Level 4; Molecular Formula	C23 H20 N4 O4	NA	C23 H20 N4 O4	416.147_7.44	416.14742	7.444	-2.49	4677248.58	355306.7805	306639.463	292072.9535	257357.3282	353903.334	267666.599	126711.2068	519920.5994	400533.0947	787138.0352	224541.9827	284444.9465	530150.3127	506479.1426	600441.5401	756062.7375	11747.76029	829531.8057	1199421.974	798306.9623	692047.8765	1436996.4	2459273.205	1525288.066	1783121.59	2492828.263	2046942.376	1725753.532	3749933.274	1191266.801	3083953.431	4677248.58	1154601.5	207277.3336	1591201.951	1401371.092	910300.3133	2080360.692	3460792.582	3079942.537	3120032.42
Level 4; Molecular Formula	C13 H14 N6 O7	NA	C13 H14 N6 O7	366.092_4.85	366.09289	4.853	1.35	3474087.331	2450404.536	3237882.278	2801839.968	2392856.446	1979405.184	3046784.358	3096345.531	678539.6111	1896467.413	2224724.24	2655977.859	3474087.331	2927939.676	2671112.836	1100287.223	1066089.686	29572.01116	1232014.081	1207636.471	1298497.205	1346759.66	71298.75702	16788.1554	51455.04839	62907.74761	15569.48097	20094.88018	73576.04903	16158.48152	55913.10099	59434.54815	15313.15375	532297.7992	354503.9216	406124.2499	432846.6668	446379.1187	782032.8925	449074.2835	397267.9324	829556.9099
Level 4; Molecular Formula	C6 H8 O6	NA	C6 H8 O6	176.032_2.39	176.03216	2.395	0.4	3478749.426	1516365.541	1867092.491	37386.38761	2039217.391	1401981.677	430152.6791	822317.5744	92344.50031	1371426.196	1737808.98	877774.7431	1375880.55	974861.2451	1112485.613	2333175.9	2748663.995	18273.11103	2906755.941	2973895.918	2891969.249	3137541.999	194142.2532	18898.28052	397051.0999	41299.32203	28385.3071	1526768.287	182281.0264	2922892.048	3436757.402	3060192.735	2223359.791	241479.5566	175945.2584	125256.1434	3478749.426	151891.135	2134677.092	1952476.235	194645.2584	155429.1228
Level 4; Molecular Formula	C20 H16 N4 O2	NA	C20 H16 N4 O2	344.126_8.23	344.12612	8.23	-3.52	3540587.478	95760.97906	34459.6626	29113.52689	73511.96078	26191.80118	64392.55072	72787.37682	28254.70547	19626.12628	39421.08263	21968.83896	41444.49058	24139.19183	70841.84367	540554.7883	559017.7008	13859.64593	606161.019	590189.5127	602917.2008	579181.4927	28023.86395	182449.6347	45139.79389	42617.05197	23401.7967	127615.6488	145748.1508	95057.59686	85236.36061	83405.03462	78546.9227	757127.799	1261336.063	3540587.478	1261409.579	537604.8551	1006413.645	976448.6241	604819.471	1357769.07
Level 4; Molecular Formula	C34 H20 N8 O6	NA	C34 H20 N8 O6	636.147_9.8	636.14794	9.802	-4.15	3540051.544	27567.44175	20609.48634	14689.74566	15242.5869	18918.37974	17961.70506	21786.95687	14439.09353	14530.53629	15984.68143	25389.20381	36698.63531	51872.10716	21660.41056	484629.5124	498124.449	13161.29242	529755.2637	528622.2771	579660.5672	555709.4586	1434498.18	1901770.715	212673.6431	78337.95709	2154954.507	809943.7794	2832719.311	2639322.958	2240483.364	2795772.88	3540051.544	14225.52706	13712.71684	13930.36928	14332.83743	14468.74044	14323.94021	14545.65306	14505.34056	13919.24646
Level 4; Molecular Formula	C17 H15 N7 O3	NA	C17 H15 N7 O3	365.122_6.2	365.12252	6.2	-3.07	3522949.296	82050.73657	55002.34488	62542.51202	60779.19294	63249.11841	61592.11766	146289.9505	75264.95245	61495.06136	60753.68225	58569.7171	74508.4867	71960.79954	69666.95173	747647.523	808749.5606	21575.38245	852935.2871	882026.2559	896119.7548	826216.192	3522949.296	2780217.567	1577650.97	3118551.286	3160932.168	2607546.818	1934664.014	2692463.954	3299766.742	2376807.047	1526960.474	187068.6362	123563.8917	215781.3162	204530.7566	177013.1584	479018.5379	210943.4268	142774.116	189647.7701
Level 4; Molecular Formula	C13 H19 N5 O6	NA	C13 H19 N5 O6	341.132_4.52	341.13225	4.522	-3.77	3521635.288	20948.36243	21681.94534	21594.00185	21431.27107	21462.73776	15019.79006	15525.45464	18799.04709	15059.81929	20863.51597	21705.84628	21762.02751	21543.64934	21700.65485	907278.3113	930120.5322	14232.64401	1012110.116	998320.5925	1019786.536	1065355.25	15478.30753	15897.70768	15066.04877	15348.82315	19734.03967	19959.39227	16578.90085	15233.21608	20672.12242	16848.24853	15245.44881	3521635.288	1239252.793	1678317.539	2941528.948	1832031.411	3283979.902	2894143.024	2958231.636	3379477.54
Level 4; Molecular Formula	C16 H26 N3 O2 P S	NA	C16 H26 N3 O2 P S	355.147_5.55	355.1479	5.556	-1.22	3516290.204	28855.49795	24085.39075	33809.84508	30790.92103	30273.50817	12461.10172	17195.50071	23714.28064	12412.43542	17592.62786	16662.82373	27835.3156	12839.29805	17173.57165	971459.7282	965558.5947	10915.21274	978261.08	1013556.829	978942.2824	1012873.643	14366.10207	14449.34342	24821.44497	22285.03638	21560.49596	13089.62964	11946.66916	14459.71075	23321.57609	212575.3441	80720.98116	2918810.438	1778302.949	1757074.687	3135402.766	2013243.99	3047200.696	1545468.501	2199974.978	3516290.204
Level 4; Molecular Formula	C31 H24 N4 O4 S	NA	C31 H24 N4 O4 S	548.153_6.81	548.15347	6.812	3	3630068.761	1646869.844	2793818.881	3630068.761	2918909.165	1703217.755	650995.7353	600325.2738	855423.6299	1205469.813	1842230.324	1160607.753	1252299.129	895332.4578	854088.1436	750530.1697	772650.5354	14899.80219	836119.1613	752891.6181	902129.6711	697001.8335	326305.2264	240968.7825	398480.5813	167298.3668	314423.3712	178642.0333	222393.189	262468.1497	167809.4002	304369.1683	404111.3751	64697.98604	87711.79193	86486.31275	66668.97088	88538.21194	57498.68592	48122.79272	80980.24092	60910.49102
Level 4; Molecular Formula	C16 H10 N4 O4	NA	C16 H10 N4 O4	322.068_5.7	322.06895	5.708	-3.88	3510969.674	1647422.317	2235829.033	2071895.738	1558813.54	605316.3516	429904.103	2670586.283	179495.2281	843314.9386	1123803.14	1108503.978	2374643.65	285160.976	1433169.556	1288542.962	1347400.685	12694.82835	1241823.81	1275294.738	1277992.914	1251075.772	321178.6046	550681.7228	990322.6682	1258928.533	285127.5536	235059.7192	386954.1482	2248138.935	979369.8726	614835.2822	716950.543	1705366.857	377703.7004	1849403.958	2302171.721	530429.8112	1733059.163	1340819.235	1113016.297	3510969.674
Level 4; Molecular Formula	C13 H18	NA	C13 H18	174.14_7.47	174.14095	7.472	0.56	3771850.484	384081.7125	426811.5461	165737.2713	465609.6013	212415.3268	726108.7961	435145.5542	1707967.714	892513.5432	148096.2809	456632.4882	962455.8022	520555.9919	345574.4	591139.7855	552044.2711	15242.10204	685745.0311	657409.0341	687994.1555	682851.3446	407159.8791	236314.3403	537807.3338	517497.0233	340659.0944	71930.42522	221871.9483	1013063.1	697135.766	451099.4374	443588.6668	366299.1472	3507761.155	656878.4001	1538774.391	485786.1599	1182128.423	304064.6828	361644.2525	669111.6557
Level 4; Molecular Formula	C21 H31 N4 O9 P	NA	C21 H31 N4 O9 P	514.181_5.45	514.18145	5.458	-2.76	3502534.998	18607.04392	27973.01938	37864.70483	47715.86499	51834.99425	28218.3396	23626.00629	49446.04404	50656.56204	29278.2119	28628.68822	19318.9942	33190.04906	28181.42083	675897.2718	677461.0914	9704.587186	721899.8936	737410.0186	698177.9378	707949.5393	2071092.954	2366943.812	1590796.907	1776053.242	2219992.054	3502534.998	2216319.152	1349866.788	2796801.668	1896676.844	1811323.182	50533.79014	27189.35346	70553.31242	95505.41988	47070.09952	41567.10321	17340.85443	39691.52131	34075.26833
Level 4; Molecular Formula	C15 H17 N8 O2 P	NA	C15 H17 N8 O2 P	372.121_6.52	372.12108	6.524	-0.34	3495807.043	137233.5357	422794.3915	199164.4504	354601.6877	318769.5893	194550.7644	503130.7711	236324.0193	451179.0599	293182.1952	274020.7442	126103.9906	354069.0886	144832.0657	480268.6819	425067.8378	10819.41662	407216.34	444112.6339	481802.6093	469193.5125	200152.2111	146752.2389	173862.6567	48833.0363	171039.7928	137624.203	24633.93932	622429.7684	23940.92544	1239202.674	678255.7446	698487.6386	459244.8504	473548.2077	668765.8488	284580.5442	780108.7202	577946.9085	478250.9293	660323.2963
Level 4; Molecular Formula	C20 H18 N4 O10	NA	C20 H18 N4 O10	474.101_2.61	474.10106	2.61	-2.6	3486614.186	26632.00747	26368.74664	27182.9052	26459.99305	26786.05289	26316.8081	26654.38602	3486614.186	2080540.894	26635.68901	26516.58009	26973.27302	26364.892	26186.41765	129214.5003	134257.5664	27118.61723	143909.2276	173839.8245	167175.7837	194046.2723	26491.38458	26789.98946	26725.01436	26944.92444	27025.14932	26389.16548	27648.85943	26947.90778	26806.88879	26456.64672	27002.59508	26813.33273	26495.81284	27064.49186	26240.80599	26768.56212	26507.39221	27269.65038	26401.29377	26710.53626
Level 4; Molecular Formula	C23 H38 N3 O10 P	NA	C23 H38 N3 O10 P	547.226_7.97	547.22692	7.979	-4.69	3482771.475	67952.93651	84043.79509	67110.25761	78852.70339	71393.87527	43767.94007	47959.96269	69258.85291	50272.02647	72098.10885	55858.87229	72847.13379	64033.0479	73443.18074	212003.8278	156658.2998	12368.9564	173252.2528	198328.7899	180460.2297	178235.1261	1784699.272	1548782.839	968419.7952	1584553.143	1823695.085	538636.5471	1419468.868	3482771.475	1395671.522	1545557.17	548033.9999	27059.36683	22838.44492	29358.60919	22660.84013	21853.60158	27366.2805	17492.34962	18392.40283	21950.78777
Level 4; Molecular Formula	C15 H14 O5	NA	C15 H14 O5	274.084_5.75	274.08412	5.752	0	3509234.666	2204134.566	3509234.666	2650935.574	2228296.483	2014817.478	1957147.228	2065998.038	576493.004	2715353.601	2079249.903	1708938.463	2157166.215	1636298.098	1827711.564	1574451.15	1550998.856	11434.05106	1623698.536	1490004.036	1518958.344	1535053.584	612303.2329	498285.1264	465019.8782	528309.8484	639674.4131	219871.1164	314205.7735	913598.5893	227551.0908	889735.0335	1124729.79	974117.4481	741087.4907	1290899.839	1649737.312	833591.77	1322594.932	1357767.918	1813456.087	1677944.091
Level 4; Molecular Formula	C6 H8 N2 O4	NA	C6 H8 N2 O4	172.048_2.46	172.04843	2.463	0.12	3892574.967	1029479.318	1290360.866	1007938.091	1076956.96	936506.5382	570655.7843	617159.2991	581942.1196	1254731.624	740893.2213	586915.2605	1105104.772	723507.79	547022.8073	1398863.939	1451060.125	11460.14442	1456456.644	2320376.847	1526035.717	1543865.136	1745877.469	3179184.068	1870582.153	1157125.183	1801710.086	2645857.157	2129034.728	2430693.514	3892574.967	1544826.947	2175938.315	1856262.327	1159345.112	1976582.579	2419546.774	1565072.632	1187729.966	1290965.64	1407387.469	1548308.191
Level 4; Molecular Formula	C31 H26 N4 O3 P2	NA	C31 H26 N4 O3 P2	564.148_6.06	564.14829	6.063	0.5	8801976.632	120654.0543	116063.5359	107970.898	129409.6768	106940.1635	64313.66847	97695.25911	61433.4251	90581.15638	135728.3921	106451.932	102053.011	77182.30762	124755.6844	1215185.539	1076135.492	29612.95209	1257697.494	1104873.723	1502984.939	1278851.956	66648.94357	5917105.82	1095127.147	2048732.119	66725.71947	5695113.599	7648043.592	3365536.989	6087676.352	90085.47335	1532848.489	1585198.396	1504193.688	2558911.352	2257347.543	2330571.417	2405363.876	1646406.859	928012.5605	8801976.632
Level 4; Molecular Formula	C12 H22 O4	NA	C12 H22 O4	230.151_7.39	230.15175	7.399	-0.25	3777202.787	576760.1968	445632.1979	421490.8365	479833.3115	457027.5096	372957.1527	492184.5318	228660.1403	252467.9521	695005.7125	595962.0113	248923.4469	320176.1576	276987.1251	496762.8881	498356.6441	25011.45725	483937.0524	521600.1062	537660.688	473836.8779	3268229.101	114427.1254	281237.6361	269729.0024	3777202.787	54459.56398	83983.58027	250032.8021	147490.0139	2929504.966	2861559.107	163958.6556	119922.2911	42747.2801	190814.7721	50872.25092	101074.1561	36770.60157	60306.23021	306261.9617
Level 4; Molecular Formula	C30 H46 O5	NA	C30 H46 O5	486.334_11.11	486.33487	11.116	0.72	7899488.738	624499.6935	811142.047	1933742.309	1653541.203	1654911.002	1472642.18	1925656.9	167211.7348	1855236.738	484841.6436	1016897.566	2345971.671	1084189.297	3423731.396	2404503.993	2492534.829	13947.94309	2321600.452	2792521.487	2762018.068	2593872.811	14252.24144	14341.9491	14167.84464	14135.17752	13975.15492	13812.14881	19221.13273	14407.90902	14166.86956	14075.14125	14573.66427	3779226.659	1120012.807	2807335.946	4628735.166	5174436.192	2410182.298	7443140.008	3566143.653	2763991.866
Level 4; Molecular Formula	C13 H20 N6 O4	NA	C13 H20 N6 O4	324.155_9.65	324.15503	9.65	1.33	3782232.837	892055.4159	721974.6805	2254187.528	1554084.461	979732.2726	903501.7762	981205.3536	2539010.805	1681236.013	2015258.759	1222765.05	1251372.524	1989965.921	1691490.497	1526575.864	1547618.707	12417.66515	1690479.371	1768162.73	1803234.494	1804065.757	1751125.194	2865512.116	2676913.031	3196264.426	2602735.754	3613770.645	3782232.837	1966570.156	3393648.829	1420689.542	1570164.59	742742.3581	1073417.915	994997.5012	732099.131	1226157.83	402075.4707	526250.1099	752965.203	1755272.413
Level 4; Molecular Formula	C11 H18 O8	NA	C11 H18 O8	278.1_2.45	278.10023	2.455	0.23	3788701.971	2630530.765	3521463.626	3208389.161	3258501.749	2671383.698	2883444.774	3788701.971	1961923.297	2629723.537	2599775.925	2526523.801	2718064.97	2775795.584	2278187.421	2183303.38	2364069.636	16324.02971	2205137.887	2430673.137	2446533.234	2446283.675	2237303.745	1248822.559	1222039.316	1645770.946	2216566.323	638251.1665	962666.5871	2307049.586	1149483.862	2424486.742	1875158.977	1146047.535	863765.7497	1868445.986	1894627.274	952869.756	1195409.395	1338297.919	1055015.365	1055619.646
Level 4; Molecular Formula	C15 H12 O5	NA	C15 H12 O5	272.068_9.42	272.06849	9.429	0.07	3793882.142	40494.91894	34358.3541	30355.36624	26954.1966	24202.86206	28172.92453	27020.49897	19206.39723	110091.545	33142.50434	23743.3053	32265.44795	19495.93307	30329.96383	776435.2	741491.2016	24226.7966	806843.899	833730.9234	782278.627	806997.7514	2112020.326	2484613.165	3793882.142	2431829.367	2346764.112	1502493.452	1657380.812	3514726.361	1541503.771	3723272.646	2750971.591	19116.22269	18182.78278	19813.81182	21481.16903	18753.00152	19238.2479	22828.32862	19142.91647	18629.7972
Level 4; Molecular Formula	C22 H20 N4 O4	NA	C22 H20 N4 O4	404.147_7.02	404.14727	7.028	-2.94	3799324.383	1333975.088	1697067.443	1797580.291	1769793.992	2310986.553	1458289.522	2214754.722	2146942.111	1752844.553	1596914.27	1483805.255	1409833.092	1427357.64	1297965.131	2797939.938	2628105.312	19319.08301	2737824.008	2901225.801	2911406.92	2970960.636	1113496.479	2102138.971	765844.7306	1786269.126	1374941.948	846485.5954	971989.9104	2486857.189	1638884.011	2106655.305	2599794.825	2789051.504	2055680.387	2896977.31	2883123.241	2181263.427	2065637.094	3799324.383	3019827.546	3004532.952
Level 4; Molecular Formula	C19 H16 N4 O5	NA	C19 H16 N4 O5	380.11_8.68	380.11086	8.685	-3.19	6167267.618	22234.23536	44266.09703	35417.54205	42136.42181	30076.00235	22150.66636	29893.65256	12975.81635	32060.02778	28708.4261	24899.96408	56086.94236	27869.8043	39254.15995	749813.0266	799172.6726	11702.47468	875293.0297	934100.5156	925376.2215	908417.6724	29510.51686	39320.02825	43092.40368	49591.50403	30414.97309	30610.96555	29167.31612	40701.98493	43975.87942	67770.48145	70437.08882	561123.7771	562498.3825	3719244.126	6167267.618	1921949.797	725632.2974	3307937.315	2196507.016	3626824.536
Level 4; Molecular Formula	C15 H26 O2	NA	C15 H26 O2	238.193_8.62	238.19329	8.627	0.04	11599570.7	872408.8421	1440955	1335166.413	1573429.139	800898.7666	906057.0278	270138.4553	500347.1476	552337.9028	1093977.775	315989.084	918686.9035	884343.3137	1023562.921	3045679.653	3802712.57	12217.89426	4113894.5	3992606.025	3731757.283	3773541.024	523641.6646	160877.2914	133954.7693	137940.3208	721393.0137	119703.7266	103502.6311	190198.2169	177428.0253	759778.1972	212562.3663	9035253.738	11599570.7	10174092.34	3833346.412	5140300.087	8863490.061	9534347.996	7689200.501	5153406.89
Level 4; Molecular Formula	C12 H16 O2	NA	C12 H16 O2	192.115_7.78	192.11503	7.782	0	3816727.063	3625236.63	3816727.063	2118140.836	2841794.321	3598244.519	2259744.86	1485342.746	676462.9593	2237413.187	1752550.295	2775960.793	1329962.236	1872071.673	2085068.67	1055964.836	1028288.457	48009.58167	1141350.55	1102457.787	1173126.084	1158974.387	777300.8359	178311.9049	276689.798	287776.4543	1131240.671	133557.5288	126363.3771	277086.5726	215217.2104	1073738.841	732299.2368	124097.1816	101388.7238	300469.3857	316038.1529	107121.0902	197628.9062	98099.33956	66285.75236	81317.13872
Level 4; Molecular Formula	C20 H23 N4 O2 P3	NA	C20 H23 N4 O2 P3	444.103_7.9	444.10354	7.905	0.35	7943827.13	3200366.727	2881512.663	3011838.248	2951479.889	2160150.877	3454508.885	3622595.167	44598.8109	3356043.746	2828851.423	3331741.355	2585062.007	3674266.536	3363602.117	3805570.222	3712775.136	18538.99624	3889124.809	3817332.047	3659895.751	3771634.801	32831.6869	69647.72902	26310.65497	33055.01313	33247.39132	29137.63662	23797.69889	35271.75046	38449.14333	72114.36317	46039.29241	615329.7966	1600108.608	3139651.516	2129720.23	2041779.972	1598461.015	2767680.084	2542327.685	7943827.13
Level 4; Molecular Formula	C30 H22 O12	NA	C30 H22 O12	574.111_5.58	574.11136	5.587	0.41	3817613.803	150300.6448	621189.6493	395613.8628	651452.0457	239054.0704	19718.6166	21687.34623	18287.52579	14377.51061	305066.5525	29967.7115	252740.7963	21712.73644	27576.38764	894900.4233	863137.9845	54772.46279	906167.4976	964025.6808	941526.2183	953063.297	50535.4044	24673.18969	18550.5961	17082.57888	39161.50825	15727.7653	13838.00654	16149.32107	15060.99281	262452.4342	99516.04244	2119915.371	2392281.907	915313.7963	2289879.368	3817613.803	1843692.638	2580376.031	2480219.291	349851.0571
Level 4; Molecular Formula	C19 H24 N4 O5	NA	C19 H24 N4 O5	388.173_8.22	388.17351	8.229	-2.99	3772977.402	54342.14744	34946.50033	62635.1069	26052.27186	41438.6958	32441.9997	23901.73375	3772977.402	707275.1384	52349.5607	26029.20454	22788.36172	76057.15464	29975.08521	119288.2899	118660.8108	12015.64672	132514.4135	134243.938	126641.0486	98667.81159	40803.61639	41450.78552	39134.03122	74613.52923	81341.20133	38331.93669	26552.01079	41182.99829	80611.28098	98210.70455	89696.08171	99834.50226	65243.13268	114557.9397	155760.9475	81028.68164	84737.03032	165143.1329	102981.5009	105375.3967
Level 4; Molecular Formula	C53 H37 O13 P	NA	C53 H37 O13 P	912.195_7.32	912.19593	7.328	-1.37	3826896.669	944131.5336	1288687.713	414846.9192	1664452.016	257653.2756	850424.4931	527887.5257	1538353.124	381980.4007	236779.5087	396387.383	595843.4238	307095.5373	698443.3246	3669556.336	3695768.811	11266.35415	3826896.669	3794153.958	3714264.539	3573678.536	160877.7228	105620.0928	257668.5882	211415.1236	148434.7882	39468.54293	79177.06094	272082.5493	188571.5634	304872.1911	239265.2545	89297.54214	58836.09327	91514.7993	88814.65757	61070.70912	54832.50826	61071.16648	100070.5721	105527.7239
Level 4; Molecular Formula	C28 H38 N4 O5	NA	C28 H38 N4 O5	510.283_14.2	510.28323	14.206	-1.94	5461236.261	43250.94919	28336.33224	96257.31755	99009.08498	77209.64807	274875.6043	213128.659	179425.769	62263.05027	15137.20211	139978.1502	88584.9105	35781.59626	82296.33723	1120239.946	1157403.658	14740.28924	1199302.956	1205710.689	1246138.97	1228042.196	1375830.063	4689184.764	3309930.766	433798.4389	3697398.489	3797538.103	5461236.261	2174685.956	3831610.567	985757.5126	1516092.019	207798.435	183772.3482	101936.6093	268488.6752	182793.1441	147014.006	331325.7185	347116.7397	306061.3098
Level 4; Molecular Formula	C28 H40 N4 O11	NA	C28 H40 N4 O11	608.268_7.97	608.26807	7.978	-2.11	6413258.003	1028393.609	671211.3558	2382167.85	2030364.757	1140117.896	1208309.671	1376931.204	2402425.611	1755938.215	1726252.571	1421469.475	1102437.1	1264296.483	1694868.793	3219572.444	3012101.779	11311.75187	3124994.356	3224087.327	3137572.717	2921467.3	3838389.795	6002609.725	5534340.986	6413258.003	5272992.163	5154624.818	5966740.619	4942667.425	4703555.967	4277545.56	4608520.559	4914141.053	2882699.432	2356916.264	2380919.716	3105841.748	2467788.026	2173068.113	1741401.555	3544272.452
Level 4; Molecular Formula	C16 H20 N10 O5	NA	C16 H20 N10 O5	432.163_7.87	432.16328	7.875	3.39	3841759.323	78059.80226	89502.94867	87377.67331	109661.9983	66273.02978	69219.21692	77689.39893	50778.24015	63583.72988	83124.87481	83852.31389	88756.68087	89286.24124	71727.93334	267302.1629	247404.549	11458.64886	273821.3121	324216.03	257468.6379	286169.1059	26362.51174	30750.14557	17290.76644	16752.51854	28335.74515	12761.88256	14928.75902	53990.79113	17940.1089	49374.63775	41539.58349	2163690.893	1225948.725	2339524.482	2664941.685	2775142.969	1558388.212	1890173.32	3028150.644	3841759.323
Level 4; Molecular Formula	C32 H45 N9 O8	NA	C32 H45 N9 O8	683.337_5.02	683.33764	5.021	-2.15	3843238.792	121429.4334	149718.5838	119830.959	129476.4134	112377.9702	147607.4591	95888.25418	22801.56084	34655.72596	137882.0115	102599.6114	146622.9882	99082.76304	110846.4003	827641.7705	923524.1957	15565.076	898081.9192	925458.2492	913586.089	891384.2935	2872160.993	2866373.938	2399660.7	3843238.792	3089957.224	1764443.017	2953699.446	2638646.53	2860209.158	3519423.586	2844362.373	147217.0469	155127.7565	125082.6209	143501.8079	138446.2619	344446.3237	205164.8878	75827.58069	757203.6247
Level 4; Molecular Formula	C25 H51 N2 O8 P	NA	C25 H51 N2 O8 P	538.335_8.34	538.33575	8.341	-4.74	3845377.137	1407180.669	3336626.587	2637202.915	3124222.764	2338289.92	2442757.504	3021248.295	367936.761	1252828.743	2252699.749	2386393.347	1818728.411	2415422.665	3845377.137	911818.5643	1071372.421	18616.59072	1076330.37	1182712.415	1211651.53	1221060.622	155606.5059	177355.1319	59719.11897	131119.6017	119245.3555	321057.2612	126234.8237	233367.0175	292514.8572	352523.9134	187013.31	207705.1977	174481.1361	193691.5424	167864.6478	69488.17292	124128.5249	77969.52014	187040.4588	222191.8985
Level 4; Molecular Formula	C21 H25 N7 O	NA	C21 H25 N7 O	391.21_6.92	391.2108	6.922	-3.21	4517974.038	49221.33348	57089.89656	44107.35827	56147.23877	44072.25946	38657.11916	44911.37908	21156.26401	25284.18296	43698.79795	37046.61891	50985.59173	30783.71306	39287.79576	302548.5815	287081.0132	11540.38621	263482.4181	266442.2189	282713.3663	284998.5128	532897.2399	1279373.802	4517974.038	425738.0575	473199.898	766002.9355	722082.8423	440788.2477	216123.9962	927462.2666	1373613.165	19802.35807	13635.77116	18570.1489	21797.99351	14485.42037	19297.73322	15547.96288	19684.57644	15764.9478
Level 4; Molecular Formula	C26 H38 N3 O13 P	NA	C26 H38 N3 O13 P	631.211_8.34	631.21157	8.342	-4.21	3847925.758	50287.45072	68353.4897	40479.8123	39976.32724	44255.59348	29119.10095	35659.06589	24611.62143	32710.44358	46682.9918	47912.46448	85344.79902	46992.38196	33880.14634	375730.2071	354608.9348	14799.51101	377659.9471	421052.3646	387726.8197	322150.8774	1715976.776	2649339.595	2345456.579	3847925.758	2160106.19	3115438.776	1679936.108	1981470.526	1791377.363	1741823.564	932119.3343	21663.43641	30115.26501	19302.59786	22671.34624	21208.51439	21525.62686	39780.77939	33614.53874	31903.2234
Level 4; Molecular Formula	C10 H21 N O8	NA	C10 H21 N O8	283.126_2.72	283.12675	2.727	0.1	3849563.851	3239829.335	2780109.155	2580369.194	3428649.421	3281629.922	2307824.103	3398529.563	748231.9518	3849563.851	3426590.346	2537721.617	2283997.809	1920821.353	2058483.081	1523289.125	1571009.167	17068.99179	1697292.607	1893135.537	1788638.083	1927915.11	910666.6358	767838.7823	1184694.004	871360.7935	1028308.451	703757.258	600648.0603	1178111.855	814831.627	1533599.114	955800.6118	1244547.46	1222651.176	732776.1787	1081280.225	1152870.622	1480183.662	1062342.807	1019759.227	980458.639
Level 4; Molecular Formula	C22 H12 N4 O4	NA	C22 H12 N4 O4	396.084_7.59	396.08473	7.59	-2.83	3862539.505	1729582.81	636466.8176	500688.3405	428174.0042	967158.9817	2980595.992	2965905.803	16029.32706	328647.6148	1336505.799	1596009.795	1485253.272	3862539.505	2046862.326	656703.8452	654189.7856	13137.43696	661407.4951	696241.2454	719771.3273	618366.8794	224851.8042	190991.2087	303035.9048	189347.54	190092.1299	94634.96512	77998.9261	199282.0006	149275.8094	70189.38677	66104.97571	85468.59003	34143.41347	84218.21542	76285.91639	27450.05222	32317.4183	47883.29928	49298.93562	71954.18203
Level 4; Molecular Formula	C17 H31 O6 P3	NA	C17 H31 O6 P3	424.134_6.37	424.13494	6.372	3.76	4803243.942	239897.788	359102.1992	359908.6373	221361.5117	242594.1479	320477.4374	205665.0758	370903.458	594202.1062	303822.8473	199190.8695	235473.4706	171403.8557	253492.2519	2067092.913	2204290.683	12437.79799	2347641.564	2395873.28	2279185.333	2338454.445	4088267.539	2020216.734	1585482.826	1751615.739	3970110.733	1587741.566	1840357.62	1806366.117	1721388.946	4803243.942	2279650.051	2268096.792	3021843.105	3360986.375	2864959.715	3867751.911	3732237.655	2945960.287	3846633.094	2395398.841
Level 4; Molecular Formula	C24 H48 N8 O8 S5	NA	C24 H48 N8 O8 S5	736.221_7.99	736.22126	7.993	1.89	3871832.958	2931335.256	3871832.958	2786123.932	3404483.691	3137408.04	874423.3986	1501228.829	71751.76972	1527760.838	3349361.774	2040245.225	3011063.763	1652171.784	2852313.351	922939.4655	989612.2303	12558.83952	1120003.594	1107170.81	1087780.248	1018212.168	44743.87661	21358.73492	24126.35834	22709.89136	46195.09514	15026.12043	19005.75512	25304.15784	20087.90266	34195.35387	34500.52651	34000.82511	30230.73764	38615.79035	23792.88222	25940.69462	30442.33146	24124.66678	22584.43579	21895.49114
Level 4; Molecular Formula	C10 H15 N O4	NA	C10 H15 N O4	213.1_6.44	213.10001	6.441	-0.47	3876176.998	894039.3822	551128.8776	173545.2073	669452.283	817275.2138	984262.6791	1112881.487	3876176.998	1468355.237	684534.613	921227.6636	862007.9818	880783.8548	845382.3738	698543.3623	649441.152	13589.08257	661719.3923	558755.1854	638820.2325	513102.1643	76311.54922	60876.1244	77559.99299	67230.96392	67346.9023	52456.66249	61673.23462	80018.89675	65755.92648	89890.99705	80549.29449	59671.04657	45569.64163	63156.22921	67735.03446	46482.48856	58185.60728	48203.16426	46844.6629	78758.67635
Level 4; Molecular Formula	C18 H10 N4 O	NA	C18 H10 N4 O	298.084_8.06	298.08419	8.065	-4.26	6158838.103	3457249.962	6158838.103	1492511.823	3125659.199	1762485.528	4337930.034	3252612.842	165914.957	1382579.35	3336668.356	3305737.637	4149849.151	3276318.487	2004667.372	1321366.508	1906547.649	30485.08291	1928249.8	1387732.695	1979117.909	1413995.841	299633.1258	79234.71673	94435.17932	100733.3159	248402.6577	37894.19585	93259.71596	112452.2077	104522.2553	397513.902	282438.9491	100082.891	80466.72958	144732.3194	104220.2198	89719.6665	80715.49672	103359.3441	114721.7318	134422.0979
Level 4; Molecular Formula	C21 H18 N10 O5	NA	C21 H18 N10 O5	490.147_7.92	490.14782	7.921	3.38	3821630.369	2419765.919	3821630.369	1459858.015	1661892.392	1103220.459	829677.1361	802578.0333	31238.59618	261221.259	1574756.95	1357244.284	2288949.418	597979.5274	1012317.613	718134.674	637993.8862	13757.61901	699513.4103	709121.1432	690980.8745	717449.5474	25129.3073	24239.47177	21394.00083	26878.04538	24608.1522	23692.70635	19350.63914	28680.54252	31264.17816	36751.40902	29243.07448	16977.81527	18655.82422	28641.50524	26539.28507	20694.35948	19922.06438	26652.59087	22897.03559	57770.00419
Level 4; Molecular Formula	C11 H14 O6	NA	C11 H14 O6	242.079_4.58	242.07904	4.584	0	3759793.117	890794.2559	1126359.524	1569255.406	1086320.071	1294948.283	780684.3741	1662515.305	2113484.374	1810488.147	730132.6119	1066012.899	1103146.79	1392911.894	1173396.207	1408366.247	1507640.795	10788.69398	1612636.797	1517558.201	1689303.733	1611390.091	554858.6935	1229593.329	786182.4706	1721017.744	837805.1211	468212.2166	859008.8241	3759793.117	442508.4936	1355355.214	1922360.501	1274490.602	944332.136	1880618.038	1600685.155	835095.2529	1981768.758	1901740.829	1442737.48	3403717.722
Level 4; Molecular Formula	C22 H32 N4 O5	NA	C22 H32 N4 O5	432.236_8.63	432.23607	8.63	-2.77	6178376.515	2274895.521	1602514.502	4517972.47	3401190.726	6178376.515	1983849.943	1956783.242	766064.5258	1592162.351	3135878.696	3758901.991	3429926.185	994585.8295	3621819.312	2540881.933	2536252.993	23713.37	2654636.297	2698704.429	2661895.172	2683233.425	1612346.992	3081669.298	3537048.802	3605159.377	2214642.752	1816374.447	2407826.628	3267257.404	1968859.485	1555288.362	2976035.574	2025869.267	795864.206	1558950.813	769524.3489	1511544.229	732547.821	544135.6211	735690.4296	1548042.353
Level 4; Molecular Formula	C14 H12 N10 O5	NA	C14 H12 N10 O5	400.1_5.08	400.10058	5.085	3.41	3647846.493	2761790.973	675440.6325	256342.4375	1109561.124	2219570.694	2859049.283	3474698.219	1360511.858	1658823.05	2007106.294	3647846.493	1559540.929	3221557.896	3007242.788	340255.7208	304661.0031	18460.40793	366337.1131	319466.4123	328230.0366	340635.0415	181463.4301	129108.9733	101871.9002	132720.3476	178120.2825	112521.0069	77700.51873	138626.6364	38165.75608	123181.9908	188166.5147	46936.33471	26374.3377	31862.39563	107812.7888	154725.0745	24321.04048	45840.04559	90030.45238	19860.70268
Level 4; Molecular Formula	C20 H33 N5 O5	NA	C20 H33 N5 O5	423.246_5.25	423.24694	5.25	-2.91	3648248.901	12426.6365	36605.4597	15616.6644	17012.10156	18549.98741	11611.92714	18202.98804	75114.7679	11580.48199	21232.08636	11945.68837	15942.09881	11519.72151	13692.62257	603190.7595	630286.3293	11241.98253	661249.9698	684751.3532	715221.5657	695689.1476	16121.555	16191.32302	16668.25502	16502.35369	15911.64872	16006.81929	16223.76816	16309.60748	16109.12506	20032.08116	15967.64914	2331246.974	1579077.999	1454280.211	2636033.763	1448522.266	1874639.361	1503545.34	3513084.023	2244621.653
Level 4; Molecular Formula	C10 H10 O2	NA	C10 H10 O2	162.068_7.74	162.06814	7.74	0.36	3653089.966	1379302.429	1386858.597	1616410.479	2192482.746	3653089.966	2526370.743	2995161.989	97508.19459	3423196.498	1231416.812	2765111.252	1593464.098	2569623.094	2346653.21	671374.6968	695276.5224	12729.45474	636834.2472	624830.4143	747903.6441	671413.8855	402938.9886	389519.1582	508936.4489	574549.851	399801.9741	285658.4264	305726.3447	506249.3099	473592.3126	524734.1779	526941.9329	170061.3935	198992.0295	231539.4828	219561.1772	184817.1667	180898.4448	207220.6751	231058.3796	265995.3714
Level 4; Molecular Formula	C25 H34 N5 O12 P S	NA	C25 H34 N5 O12 P S	659.163_5.36	659.16342	5.365	-4.26	3658743.888	49556.41703	67701.32085	382120.4821	156110.4208	163812.8319	14515.1935	16142.91596	15475.53623	47103.66117	96403.32266	19138.84064	62950.62521	18109.34573	15743.10256	801118.9193	791431.1859	10075.62219	831848.8683	875571.7011	804064.9982	857316.122	2297142.403	1897788.435	1968349.821	453053.252	2744204.312	3519823.278	1404004.445	3658743.888	3614081.855	2610076.791	3165841.969	471242.6937	405310.7804	311467.3807	562275.6381	110122.2237	247059.6379	181011.7598	205580.6051	2006401.998
Level 4; Molecular Formula	C24 H28 N6 O6	NA	C24 H28 N6 O6	496.206_7.99	496.20606	7.992	-1.96	3666597.766	69529.64999	83189.57385	62797.27992	74418.63791	70488.37447	42622.60597	49203.87673	66792.94557	54454.15975	67464.57671	52268.98784	78393.82075	61496.43927	68723.20481	1202985.792	1150199.762	11690.88773	1209934.76	1272024.152	1350078.265	1268925.228	3666597.766	3265652.11	2001256.71	2007046.144	3009560.936	3467139.796	3217893.995	1508343.555	3453487.801	1242834.065	1463187.831	203440.9279	206086.9034	113909.8146	567186.254	234815.1979	351016.4424	424305.4996	481439.8476	110947.3868
Level 4; Molecular Formula	C15 H22 O	NA	C15 H22 O	218.167_8.58	218.16706	8.589	-0.03	3672448.335	425818.1837	718145.7297	1516543.681	1395656.69	767198.8021	365102.7103	925426.9109	210641.4554	477050.2027	679839.11	757752.3403	737366.3994	483305.3462	1095542.849	1288983.736	1177075.568	78384.37967	1460847.067	1337393.05	1368759.907	1398880.278	653998.5481	246201.3523	360482.9394	191373.6976	1062731.481	205830.8773	190637.3578	280119.7106	389439.339	1130900.658	166464.234	3672448.335	1344751.741	1139487.895	2309871.509	1210229.108	2093227.76	2910854.116	1960535.223	1351635.165
Level 4; Molecular Formula	C20 H16 N10 O6	NA	C20 H16 N10 O6	492.127_8.26	492.12709	8.263	3.38	3674168.891	182844.5562	48762.1618	79144.6659	159960.8271	66217.75525	38383.78995	103430.9529	18510.845	24129.23802	43684.6749	43732.99959	58724.57138	23531.92576	68489.01249	466528.6197	471170.4329	11447.28977	546052.6177	540020.9176	537644.237	570936.6865	2059376.757	849843.5048	1021773.173	1424705.664	1752891.463	495980.8276	699099.4752	824427.9363	1875949.932	3674168.891	427021.4777	57707.45563	66679.83515	70743.90972	545994.4772	239903.4197	192215.3057	296685.9542	445054.5414	150640.6401
Level 4; Molecular Formula	C22 H21 N5 O5	NA	C22 H21 N5 O5	435.153_9.09	435.15325	9.094	-2.34	3677477.212	17100.84478	19101.11565	18568.58645	18405.76399	16958.93113	14378.54059	15843.90102	13703.56594	14019.49344	15342.40827	14259.29689	18965.19276	13928.67953	14363.46442	457815.509	436996.0931	12214.60568	465226.044	442097.8764	473843.7816	458194.0832	1329476.008	1108890.902	476994.2171	1371029.277	1100710.467	2024792.959	1975357.296	1135214.764	3677477.212	2818491.238	1507044.401	98130.36679	14151.42573	45920.73965	182064.7876	14634.79633	13985.35628	14230.11661	29509.77509	13702.93624
Level 4; Molecular Formula	C31 H57 N3 O10 P2	NA	C31 H57 N3 O10 P2	693.349_9.47	693.34953	9.476	-3.44	3680834.487	67898.25247	82255.21473	16969.39668	41042.06971	210391.1488	15125.53242	33987.98034	497821.6711	88373.80576	77883.10105	104895.0552	159797.8711	124553.3013	75341.79319	544126.7214	561229.7042	18895.51956	607568.0826	571507.1726	592909.2093	556558.9201	15702.5339	16763.85433	34257.1143	17204.83945	15859.83562	64043.15269	14798.48518	31483.22592	62946.99616	28598.6187	17148.77818	1913172.926	722273.9991	544714.1087	244982.1977	1698879.361	1446147.782	1493629.518	902778.7064	696896.4784
Level 4; Molecular Formula	C26 H50 O10	NA	C26 H50 O10	522.34_9.41	522.34081	9.418	0.78	3690431.401	2251055.925	3690431.401	1995362.118	3349416.642	2096168.108	2761541.226	2115787.356	472178.2064	1419527.532	2008041.148	2130600.704	2756631.766	2910821.79	3600239.724	1107819.347	1169303.483	29061.4298	1073184.493	1214636.347	1199018.613	1160581.904	63483.43538	31427.59432	50833.62864	47628.42681	54472.7353	81255.4765	30906.77625	92183.53557	45682.42947	164061.4724	89108.83471	359793.9921	237055.1835	135962.4292	332087.8876	105641.8818	308632.6912	146718.0907	262740.6522	337463.326
Level 4; Molecular Formula	C10 H14 O	NA	C10 H14 O	150.104_6.44	150.10453	6.44	0.41	3693529.395	748387.1944	736382.9144	366587.5222	1582156.885	281440.3741	1878445.771	1144457.351	1327508.219	1472804.201	275772.9865	1650196.196	1207390.928	1070511.655	3693529.395	1246884.217	1189066.478	27458.4816	1202548.404	1274726.262	1166886.9	1256843.16	2359339.034	1550631.027	1182968.684	1916104.246	1951108.49	539185.6124	1000313.113	1478849.123	1251710.494	2225484.481	2470395.223	284963.7564	302831.2247	578530.1137	433024.224	614469.8763	333480.9786	201154.3078	367767.7615	437128.2729
Level 4; Molecular Formula	C16 H31 N2 O8 P S	NA	C16 H31 N2 O8 P S	442.152_4.55	442.15237	4.55	-3.41	3693616.99	1736674.416	2700306.686	2740030.765	2739264.721	2074307.647	2236562.395	1877020.093	1396762.062	1893229.773	2467627.504	2219296.926	1807430.333	1782871.855	2051683.266	2301060.098	2330640.965	10223.85929	2658202.057	2485495.063	2715619.454	2716406.252	2670881.146	2588615.338	1870460.024	2797822.769	2758727.41	2212806.051	2444357.964	2854733.721	3693616.99	3374513.502	2603561.137	1866421.969	1402275.992	1766858.601	2065695.036	1832156.107	2051500.788	1344321.707	2033810.68	1147201.496
Level 4; Molecular Formula	C21 H22 N6 O3 S2	NA	C21 H22 N6 O3 S2	470.119_7.89	470.11965	7.895	0.35	3699001.656	2162054.065	1779237.585	2017132.036	1900653.088	1533131.408	1039781.649	1271982.463	237589.2734	100560.0674	684777.1161	1063662.181	3699001.656	412649.9391	1619641.302	797283.1591	810669.1125	18320.80845	785180.1967	732252.7582	799926.0235	743435.904	35551.25221	45080.65995	44190.89939	44386.67646	36001.3909	65471.32855	44162.63227	34658.03484	41634.02252	78087.85216	49852.89063	22925.32537	24843.67258	38141.44956	35341.95547	27558.35845	26529.90502	35492.84306	30491.62817	76931.42111
Level 4; Molecular Formula	C30 H29 N2 O12 P	NA	C30 H29 N2 O12 P	640.142_6.79	640.14281	6.791	-4.69	3743764.606	36210.60443	73453.33501	36147.59418	89346.85499	35785.56458	48206.18814	54948.82504	600188.1092	548494.6577	31480.80923	30399.10996	54650.15228	26312.97789	24625.60466	700306.186	726103.4988	13959.78958	668997.5783	739398.5051	788528.674	713963.193	21447.06502	19295.45765	17590.53553	20164.31109	26925.36811	20656.99033	17886.12496	22243.90077	18328.73834	30978.32406	21391.48543	3727093.855	1349760.752	924324.8833	2003811.915	2241848.813	3743764.606	2084974.51	1191619.631	319303.4033
Level 4; Molecular Formula	C21 H24 O10	NA	C21 H24 O10	436.137_8.49	436.13713	8.493	0.43	3742689.827	33793.28457	51664.03814	41183.67977	37741.20874	37910.90852	32349.45897	33191.41251	19274.79271	20474.65979	36512.18971	34374.56035	47256.53192	29060.91371	34745.14199	355915.4477	357036.2825	12693.99182	367533.629	396861.614	383024.9948	369451.218	77934.48599	25592.85311	106387.337	90865.1142	77455.80077	14462.84667	18447.23124	78026.20899	38205.66894	215095.9609	138358.7256	806273.6751	429121.1265	1364110.02	1566451.917	1047307.172	331292.3035	745977.3421	879944.5573	3742689.827
Level 4; Molecular Formula	C14 H12 O3	NA	C14 H12 O3	228.078_7.29	228.07867	7.293	0.12	3740795.427	1818430.511	3245374.45	2925094.46	2268904.174	2509899.289	595969.2523	729069.5204	104600.9325	1275183.45	3740795.427	1458861.467	1423055.643	1370421.334	1142002.373	776385.6473	943549.8343	21779.8511	823759.0833	826095.4744	797225.9215	916432.387	142827.0633	106795.4783	250290.9927	217384.3815	153227.3265	34341.01687	84873.89455	297439.0211	202139.3923	344045.1065	240805.856	410833.6864	204559.7912	629074.7802	358303.3304	249353.6978	177373.3929	298126.5701	185260.3739	811501.9488
Level 4; Molecular Formula	C19 H18 O4	NA	C19 H18 O4	310.12_7.19	310.12061	7.191	0.33	3731825.187	54933.1667	259946.3871	301115.2541	92212.35636	163899.2804	213046.6619	351636.8737	3731825.187	471412.4373	203403.0938	48435.95474	476740.827	219648.8631	359437.8545	677229.4763	616837.7665	11388.33198	646264.4078	683010.4372	689610.2759	646357.3699	1356808.561	1064720.504	1855707.135	1489232.19	1411248.261	744313.9622	877541.6206	1398665.616	789764.9518	2100783.095	1782382.658	25970.71588	14926.37315	26806.41259	30947.1024	20199.00907	17949.21179	19082.9539	16842.11327	26993.3724
Level 4; Molecular Formula	C11 H17 N3 O4	NA	C11 H17 N3 O4	255.121_2.47	255.12189	2.473	-0.07	3728347.105	570013.6283	844716.2148	418811.1059	548430.1162	390146.3507	417018.1675	897503.4448	1120452.246	268923.7092	439623.5794	328090.938	506198.2905	329136.99	464307.5914	1328588.846	1340781.072	12341.08904	1422409.605	1448437.906	1444845.673	1474309.901	793357.9139	989624.8967	1058728.651	568647.7992	877821.6309	1314693.773	966970.7231	666228.2258	816949.6982	525694.4276	638911.4018	2626932.547	1838067.955	900478.2493	2863701.635	2387832.14	1270708.294	920181.0715	1919118.935	1548991.878
Level 4; Molecular Formula	C13 H22 O3	NA	C13 H22 O3	226.156_6.09	226.15692	6.09	0.09	3728241.846	1406920.06	734222.5235	912091.4793	1706621.333	1763667.484	1097089.33	1873272.203	767315.4151	1473847.045	1843499.652	836443.6611	901402.5425	962906.4126	2122831.293	1206548.277	1187891.352	11070.02909	1317276.814	1308270.121	1337875.766	1199029.926	2819062.964	1465826.752	1289753.362	2167215.225	2506960.305	650668.7137	1423859.801	2554063.293	1555805.436	3728241.846	2766968.59	364611.756	68175.41912	505983.4141	239801.4452	331897.5003	627587.3206	179736.1959	498313.1709	226922.3271
Level 4; Molecular Formula	C25 H43 N8 P	NA	C25 H43 N8 P	486.334_9.23	486.33498	9.237	0.32	3641367.167	96868.91849	185098.5417	137909.231	537445.5355	37938.99362	74355.78267	179656.6573	422418.4178	34155.2408	162887.9477	157136.7983	139680.9644	252053.7115	173240.9209	444404.7381	461441.2754	11311.81897	601536.2169	501191.5236	514390.4618	589231.1096	12226.87472	12081.96588	108382.7383	12227.27825	12298.50797	12236.93442	59504.56334	12484.39447	12479.21496	165322.0048	13362.93066	2419972.592	562108.11	2934875.688	2077415.741	1798998.054	1445796.686	3641367.167	1540069.808	560030.0457
Level 4; Molecular Formula	C9 H11 N9 O4	NA	C9 H11 N9 O4	309.093_7.42	309.0931	7.424	-0.98	3727065.547	22520.1239	26719.94362	24659.44517	22684.49726	19265.62071	20289.58375	24605.18898	112933.2702	15384.07993	20555.59917	21107.99199	26587.57506	19939.33264	21255.12088	531256.9939	567982.0887	9946.846799	592182.9249	561381.388	620031.9369	586581.7651	1546148.288	1310832.218	3727065.547	1724494.032	1883116.654	766653.8612	723013.406	2913356.088	1070167.386	2668607.437	3587732.724	38524.67248	24900.83129	30566.89956	27440.88269	20971.25199	20906.4327	43298.53061	62313.81745	121950.7482
Level 4; Molecular Formula	C27 H40 N10 O	NA	C27 H40 N10 O	520.34_8.55	520.34036	8.553	3.28	3715088.803	60716.35227	207280.759	176568.6097	318909.0768	134799.0879	650590.0695	368268.2779	15965.6293	156046.5627	152456.7655	231534.0248	208012.6424	146496.5167	341605.211	644358.0876	616575.3768	11921.53372	628777.3671	634951.3995	655730.2901	609541.4997	63468.32676	20223.53273	22903.58004	26344.33629	32405.44296	14335.24877	18614.2574	24309.03418	17155.81053	49310.26016	33370.14568	1154647.766	135518.7534	2039160.418	746745.3175	873723.3325	186701.5523	3715088.803	2175898.552	632844.945
Level 4; Molecular Formula	C13 H18	NA	C13 H18	174.14_6.51	174.14091	6.513	0.32	3712813.874	60136.52817	272774.4831	77348.04999	41773.57614	26878.89513	61025.21301	101172.6072	849898.736	517705.099	141050.4808	108250.7721	46637.65517	319271.5259	119230.7022	496128.6968	412796.7628	12178.43119	447215.6535	485765.9138	578001.0494	430913.9797	459107.4108	43809.97175	579840.4756	495841.8002	486563.6634	219060.5788	525364.5274	2278162.426	168411.8938	1590710.873	806823.0015	1127344.474	1438977.983	895291.5231	3712813.874	629138.8947	710356.4577	521004.4008	1204843.561	1118784.704
Level 4; Molecular Formula	C22 H32 N4	NA	C22 H32 N4	352.261_14.21	352.26154	14.211	-3.27	5024242.064	471144.9698	415725.9508	725274.6311	917200.4508	419246.436	807104.0647	894943.5325	942821.2081	520041.3152	595819.7834	550904.4297	825366.7172	481870.8183	611449.8543	1463654.956	1470066.575	16697.65839	1652941.001	1598400.839	1655596.347	1648680.608	1830217.2	4371242.612	3236787.703	1059182.471	3705910.356	3426167.938	5024242.064	2533803.049	3552270.375	1480109.929	1934373.975	455193.7507	378286.8222	285201.3573	569038.7241	390502.9737	265890.9229	582172.3813	539570.5172	561715.5311
Level 4; Molecular Formula	C12 H16 O2	NA	C12 H16 O2	192.115_7.25	192.11502	7.254	-0.04	3705283.479	534058.2608	317744.6561	3162945.436	3705283.479	1747356.881	300208.419	724413.2877	66622.91292	42258.68208	2852486.915	636560.5902	54820.48468	62013.82055	70953.02334	574414.5308	552140.5571	44058.41229	620790.3851	659578.0646	585645.8744	568669.5638	90599.75883	66244.27161	173727.4097	90056.62453	82173.60517	48535.28957	42928.13431	120501.9607	40525.58085	72102.11527	70338.64398	189902.3979	221651.6061	250430.2415	291807.105	222915.1938	165847.5147	223927.6036	278089.8272	259357.538
Level 4; Molecular Formula	C31 H22 N4 O7	NA	C31 H22 N4 O7	562.147_6.73	562.14768	6.733	-2.08	3701723.372	234115.1071	285773.5133	73637.62122	288853.2712	358791.0903	124908.2621	170263.2625	235059.4463	206669.6865	294786.7637	71543.40971	149095.6653	137410.514	212476.6329	756032.2642	866532.6073	11466.3741	778813.8418	864751.6032	840145.2233	687029.419	23673.09132	95476.76246	45415.76336	60004.45521	15264.22572	81540.17431	85730.72229	114104.6634	72194.99722	132796.8438	78922.22898	2218023.108	768682.7196	2493778.598	3701723.372	1674544.165	2246387.538	1662751.984	2092148.786	1925179.634
Level 4; Molecular Formula	C12 H18 O	NA	C12 H18 O	178.135_10.82	178.13583	10.825	0.36	3723823.789	371936.4179	261109.1424	795182.2161	573711.8043	861808.732	588434.4166	534367.9714	378125.7149	219528.3969	411351.0398	735763.4527	466581.5814	158957.1448	856492.98	832981.6665	880102.1944	13293.92523	932436.0722	961540.8313	996921.1028	976575.9845	1442611.168	1847597.922	3723823.789	852311.0515	2046586.051	693828.6326	1371601.873	3062604.426	1284316.521	1010138.67	2034931.942	180169.0308	259307.0217	581972.9043	149233.4964	318741.2465	45097.03998	120707.1388	146056.6869	419929.0713
Level 4; Molecular Formula	C10 H16 N6 O7	NA	C10 H16 N6 O7	332.108_4.45	332.10841	4.453	1.1	4536058.093	1368020.429	2611386.798	926119.8752	2203524.302	1001665.152	1394212.139	1398074.36	188096.9581	1499724.001	706657.2162	971801.059	4536058.093	1752016.581	1224138.702	1264627.02	1300408.61	15802.14995	1363527.868	1346942.611	1393884.012	1429332.893	1310776.464	533015.8514	340818.3855	927571.2741	1369178.033	601085.3034	58909.60731	195899.7043	152178.9401	2902786.313	2071622.828	801135.5043	441240.7649	856626.1493	775844.503	769787.7044	298698.4211	226182.4377	695800.9977	773754.1663
Level 4; Molecular Formula	C15 H16 O5	NA	C15 H16 O5	276.099_8.84	276.09989	8.842	0.41	4523653.389	1342888.288	1292700.576	578927.3093	997412.7284	1109115.925	4523653.389	1794685.064	98321.29011	3786666.909	1009312.817	999464.7661	2060735.919	1183967.964	3334629.768	794164.7417	860305.8972	13705.51484	899197.8451	892640.237	897972.1477	982315.2529	143637.3428	41864.83926	22847.64323	29421.87866	124303.5069	24845.10055	29322.82834	52282.99443	26413.95219	92566.65235	68310.01102	158356.4656	182569.7737	59179.06125	17390.83335	70549.33957	304367.8245	41028.55472	83667.12432	61640.99268
Level 4; Molecular Formula	C40 H63 N5 O17	NA	C40 H63 N5 O17	885.42_9.69	885.42068	9.694	-1.37	5304836.237	78478.93887	86412.29048	18045.67449	66208.34996	363470.5734	15633.4489	31259.56278	342693.9479	213863.5769	163325.7132	108998.0598	99647.79906	167106.0626	77620.30263	1175215.512	1109893.513	14213.13054	1064314.428	1126691.848	1049578.62	990567.3093	15263.07134	15566.45985	15606.72345	15249.99101	15518.06452	140414.6129	15197.22094	15270.37585	78086.69933	15314.4451	15598.66657	3028720.011	2009671.903	803336.8892	754042.6058	2650915.138	4027321.807	2494362.94	2980974.846	1108320.693
Level 4; Molecular Formula	C33 H24 N4 O8	NA	C33 H24 N4 O8	604.158_7.36	604.15831	7.361	-1.83	7882992.942	2568173.207	5314747.221	7882992.942	4443099.486	3163326.423	228222.8982	195895.6437	161945.0646	760661.8007	4613404.141	1197337.807	2300609.404	776904.2918	1032013.398	983842.1231	1061239.448	15525.52441	1171752.64	1167299.434	1191016.434	1091025.585	168706.6918	117403.437	243106.4779	221477.1708	149306.1123	35604.86559	86703.63218	299620.805	202275.6133	334119.2503	249007.3558	104014.9928	76078.42481	53401.25346	121052.4512	43252.93547	64121.2114	31981.74401	45702.63392	194291.8819
Level 4; Molecular Formula	C22 H30 N4 O9	NA	C22 H30 N4 O9	494.2_7.32	494.20023	7.321	-2.12	9865928.839	385290.8947	493823.1698	376510.1312	506712.3729	389888.3114	1021151.791	428949.4555	1593078.726	363286.4744	359578.2428	886028.7874	410065.0708	293693.4165	306652.6447	1128742.309	1102209.293	23215.31932	1262588.994	1245238.532	1237350.112	1241014.321	330525.0583	216997.6471	529382.9603	434354.7064	304960.9118	84362.82223	162670.1462	570074.5712	387422.3596	659400.2557	491573.1079	2250825.79	1924871.577	1269049.211	1547613.411	2379687.751	2744130.18	3184344.019	1595768.341	2558527.916
Level 4; Molecular Formula	C12 H10 O6	NA	C12 H10 O6	250.047_2.96	250.0477	2.966	-0.15	5325362.621	30785.16993	30031.83916	29164.68531	31026.28981	33648.17449	28846.19574	30488.93502	5325362.621	2477788.536	35930.32858	30761.11537	30225.56987	88785.26948	31071.26365	175519.748	159330.041	23652.35218	185464.6719	236541.7123	222372.0406	211908.5666	30754.97942	30095.46201	30785.72107	30366.29002	31260.17511	30467.89639	31145.10822	39573.3594	32283.38196	33812.16376	30577.23668	33767.28131	33692.01465	33366.57019	34221.78562	33048.62539	38199.03012	37819.55495	33794.19354	33887.30435
Level 4; Molecular Formula	C8 H6 O4	NA	C8 H6 O4	166.026_7.1	166.02669	7.107	0.52	5333315.179	1156975.885	868653.9452	204886.9432	638893.3133	812996.627	5333315.179	4278701.049	30996.67421	589307.2005	1274799.95	2507735.21	1690378.829	4376760.488	2705817.942	708225.2632	819892.6636	10726.09304	756690.2794	768188.9163	789645.0521	815936.8423	25144.2726	16663.51821	16614.56	15985.54337	23800.37549	13988.24843	26803.83396	21792.46413	17892.55074	27786.92705	23694.35448	58460.1966	38376.46105	83205.24811	454524.5022	91669.72311	88395.05737	27053.07693	115347.7809	589673.6484
Level 4; Molecular Formula	C42 H34 N10 O17	NA	C42 H34 N10 O17	950.212_7.74	950.21287	7.744	2.66	5338124.372	112433.9515	113873.5556	95012.16734	110408.6104	101024.6067	53760.20077	65683.95639	77002.93211	116852.9265	120814.3152	98710.69471	115484.0597	97600.95232	66305.95434	5338124.372	5076088.971	10052.54321	5127705.97	4957516.23	4779373.794	4766807.878	318203.8567	307606.1188	401910.8239	353358.6696	311562.0869	225586.5418	235156.4306	396710.8231	373999.3018	398849.4435	416129.8858	114729.848	120985.8841	182848.4175	165519.1375	140318.1111	90230.08776	133283.3526	163040.0524	166178.2436
Level 4; Molecular Formula	C17 H12 O5	NA	C17 H12 O5	296.068_7.49	296.06861	7.497	0.47	5344871.165	4168421.246	5344871.165	2893805.556	3451729.844	2741327.45	4480326.071	3185660.928	188918.1313	880023.1216	4819243.084	3944878.941	4022435.628	2416025.2	4492294.541	1470399.587	1564451.001	22575.56552	1534152.3	1557381.398	1693377.886	1426713.868	36252.01013	377128.8355	127394.1009	62554.64327	43181.16415	386902.444	135523.8204	216100.6616	922151.1488	50055.19869	35220.33925	159562.1654	111575.9016	172954.3064	156247.1018	109120.9769	234045.9076	90147.37428	117266.8001	186079.6038
Level 4; Molecular Formula	C16 H18 N4 O6	NA	C16 H18 N4 O6	362.121_6.03	362.12131	6.037	-3.65	5346772.601	131197.4186	137210.3195	119053.7907	98377.82759	110294.771	54050.90866	89805.05566	47002.55792	99352.10716	132352.183	83499.83478	109404.1457	86230.90621	65312.54803	1612068.681	1651022.189	13646.32704	1829448.456	1735097.359	1935919.9	1908454.03	201851.9962	54804.49875	96110.22598	55132.98359	129969.4442	24350.8625	54742.90741	81523.81474	50144.99097	113624.9746	136373.3764	3219794.294	3357173.129	3828655.559	4984286.181	5280016.102	4582959.008	5346772.601	4772165.833	2531759.336
Level 4; Molecular Formula	C20 H14 N4 O3	NA	C20 H14 N4 O3	358.105_8.97	358.1054	8.974	-3.34	5360457.993	94603.53507	220212.5703	61990.21513	56071.55093	137704.9513	97008.83383	148483.6527	197541.3529	1248466.63	85134.30589	122817.0016	222511.374	41595.25313	339664.8672	2137682.843	2047292.151	12455.10255	2202174.527	2266997.326	2198815.991	2186475.702	2862296.625	1625724.985	1379728.755	1548495.377	3046640.176	494558.2624	1472136.028	1808378.434	1499313.888	2671522.123	3772878.912	413352.7654	3444445.401	3553147.213	2915252.742	2840611.943	4282474.274	4427176.003	4710272.462	851828.7689
Level 4; Molecular Formula	C9 H18 O7	NA	C9 H18 O7	238.105_2.47	238.10525	2.477	0	5613731.253	3585016.426	4387839.791	5369609.35	5613731.253	3877550.615	3482371.648	4439365.91	3099825.247	3556179.081	4099308.376	4484408.473	4126964.487	3632265.214	4673170.897	2666820.36	2797270.999	34362.97528	3070457.033	2964374.342	3468283.569	3146473.572	1100295.228	1190242.46	879800.5877	1788690.148	1380107.546	1337992.168	1092674.148	1344476.097	1316129.342	1461938.731	1306162.085	2862209.135	1370227.859	4023775.488	2169031.95	3576396.06	2236564.497	2148125.504	3021145.084	1630910.683
Level 4; Molecular Formula	C13 H19 N O4	NA	C13 H19 N O4	253.131_4.4	253.1314	4.406	-0.05	5386337.815	27571.728	33367.95206	505197.028	1452678.527	344148.2449	2149004.913	5386337.815	2334800.266	27979.32069	124429.7884	3861982.114	1060810.93	400354.7951	4338893.603	628779.7957	641751.6864	15430.47924	743743.6249	701273.6835	789491.2533	707075.7702	17224.42259	17552.07993	17932.01151	17994.2559	17558.64808	18168.03046	18168.59313	17604.16165	18140.57002	18429.36899	17715.0384	17972.41711	17837.16852	15950.97812	23637.61229	17886.22249	17750.28957	17037.34241	17776.54967	16160.96516
Level 4; Molecular Formula	C14 H14 O7	NA	C14 H14 O7	294.074_5.36	294.07405	5.369	0.33	5943599.29	2073366.916	2205870.354	4258583.933	2973872.908	2021621.031	602752.3103	1021977.499	1700754.348	3856104.186	2376618.705	1888973.263	1805290.809	1472463.496	1843942.599	1972156.598	1931536.345	11651.25608	2304454.122	2107098.595	2247699.115	2176165.833	779959.9783	412687.9324	1383166.162	1112770.078	711396.9089	278787.9048	406963.8366	1964989.983	874226.0021	984743.1173	494740.3007	2413638.293	1249422.682	5943599.29	3502604.22	1840488.417	3762271.69	2125263.94	1296660.132	515914.5774
Level 4; Molecular Formula	C10 H12 O5	NA	C10 H12 O5	212.068_5.76	212.06854	5.764	0.33	7356434.072	147319.1676	161966.3941	98579.82128	126247.4419	111018.4214	113350.9567	139364.6735	7356434.072	5387911.939	297831.8384	153249.9951	212067.2937	187364.4505	182248.0576	571880.608	559267.6192	12559.33395	542158.4735	636467.5918	608039.9642	566131.9036	208399.8055	111755.4406	158597.9158	279618.29	192888.4721	44000.98574	133992.0456	131122.7385	105704.9357	479602.6706	194592.7573	94448.53375	104146.0608	71632.66908	123699.4037	54835.88292	69791.28974	26740.49005	97574.49013	500039.4886
Level 4; Molecular Formula	C29 H22 N4 O9	NA	C29 H22 N4 O9	570.137_8.81	570.13768	8.815	-1.75	5391364.767	22301.57887	21603.56902	18717.14893	18978.84994	15433.40972	15284.66839	18034.28466	14730.26315	14555.58056	17119.43966	15119.91516	22218.12994	15081.92239	17386.91668	172728.7241	199813.2316	12790.93711	197173.0037	203021.4727	220231.6071	188196.113	241256.4813	22605.63884	15126.97774	27558.16082	106612.39	23271.297	25979.63629	17868.13132	24740.77032	88411.6584	50099.82957	14576.50121	14181.61638	14938.8299	403812.6179	14650.63872	14092.78868	28542.57752	14894.12926	31707.18845
Level 4; Molecular Formula	C8 H14 N6 O5	NA	C8 H14 N6 O5	274.102_3.54	274.10285	3.546	1.03	11358442.87	4204644.223	3542894.527	3317272.69	3266983.803	2895546.746	5492154.952	6385163.272	2258161.218	2202671.224	4027509.442	4569654.693	3435869.695	3792681.966	4599786.362	3982953.78	4361530.714	25186.81376	4268671.182	5272901.096	4808823.552	4959641.465	3532538.653	7036665.866	11358442.87	4833237.725	3652114.045	4233570.624	3810648.609	6919593.129	5655356.6	6569671.18	3324066.128	3714529.576	3318672.525	3687088.688	4350580.089	3144969.246	2793749.381	2172398.941	3760566.707	2847664.907
Level 4; Molecular Formula	C30 H33 N4 O7 P3	NA	C30 H33 N4 O7 P3	654.158_6.67	654.1586	6.671	3.65	5485244.312	3457996.989	3221852.146	2827287.082	3809150.827	4112210.469	1420534.927	1299731.649	32536.274	2173752.754	5485244.312	1871219.428	1356010.713	3122931.576	1944772.057	1028277.618	1156835.127	15587.34998	1244249.764	1062051.03	1144600.379	1171857.358	31875.00772	25698.51659	35231.46721	33503.86776	29735.50176	17678.60619	21209.86203	31694.51675	23236.35983	52080.92351	67263.53282	56497.52126	27897.6779	32947.43489	60970.15568	34354.63654	45785.78835	38658.25486	29940.94193	44499.31416
Level 4; Molecular Formula	C16 H10 N4 O4	NA	C16 H10 N4 O4	322.069_3.45	322.06903	3.452	-3.66	5478271.325	1013353.275	1409432.583	1321614.129	1358961.369	697130.9247	303628.1969	2209597.232	1448218.586	823700.9937	815998.4938	924107.375	2000151.201	268448.1246	1140010.902	2058943.223	2112200.665	27530.31151	2402730.908	2441096.883	2679640.027	2671762.87	218391.4119	966406.5065	2198400.468	3857638.449	238942.8897	558457.3494	798660.3286	4453430.25	2557668.93	1435143.488	1559674.868	3608192.391	999519.9889	5057261.494	4934808.944	1558732.254	2987161.229	4205691.297	2895279.085	5478271.325
Level 4; Molecular Formula	C14 H10 N4 O3	NA	C14 H10 N4 O3	282.074_6.39	282.074	6.391	-4.56	5471273.784	127140.3259	190956.0903	319312.1656	241452.2129	194316.7837	99118.3707	122928.1018	59719.40539	176922.8804	140767.9955	170693.1938	251928.7342	107416.8944	90441.32866	1419027.852	1176899.837	24351.83654	1701177.115	1747434.041	1768004.362	1713488.813	123006.4534	4764739.751	3378636.337	3051916.227	112759.9199	4274505.863	4274445.813	4930176.03	3776323.608	153797.9212	5441176.036	1110999.096	1153033.519	1142140.833	1441663.398	1142372.776	1901248.187	774026.9666	695570.2281	5471273.784
Level 4; Molecular Formula	C21 H16 N4 O	NA	C21 H16 N4 O	340.131_6.34	340.1312	6.343	-3.57	5459923.425	1701581.651	2574403.706	2280369.403	2053275.193	1737481.857	2114039.038	2461216.704	3116544.958	4331588.948	1582551.896	1274457.151	5459923.425	1856364.877	2721186.923	2039732.439	3087255.743	13645.0285	2352580.97	2396181.138	2027000.334	2469811.489	2423149.34	2268195.388	2671030.587	2533957.838	2875847.703	1192032.042	1439355.588	3601456.733	2011612.339	3422072.685	3126763.3	1742586.308	988569.1369	1155176.196	2279424.098	777709.5799	1262172.326	1987921.018	1242754.576	2347333.366
Level 4; Molecular Formula	C8 H14 N6 O5	NA	C8 H14 N6 O5	274.102_3.27	274.10287	3.274	1.09	10653053.94	3729079.188	3193347.982	3436059.755	3699317.887	2837084.268	3750573.779	4165671.331	2920734.729	3168571.434	3772603.851	3416524.284	2297424.353	3800484.742	3656524.482	3871372.957	3989122.705	23088.0954	4655635.172	4510693.532	4811234.743	4901849.969	4109845.211	4639287.925	10653053.94	2621819.008	5295573.126	2685860.134	2905540.044	2966638.957	4143452.892	7465206.862	2868016.01	3879018.385	3718911.786	3612947.016	3612092.453	2623683.988	3258001.558	5785120.759	4106108.45	2948268.148
Level 4; Molecular Formula	C12 H17 N5 O5	NA	C12 H17 N5 O5	311.121_2.52	311.12168	2.529	-4.15	5430384.676	3476562.64	4129706.915	3667332.306	4352895.839	3224233.869	3819049.156	3106128.187	679558.1235	1975320.498	3242605.886	2502393.697	3679045.711	5050716.445	2391636.888	2420458.663	2239290.549	19015.7178	2629690.676	2446159.453	2856290.821	3009133.945	2054848.491	1358223.254	2048990.39	2070521.592	3029946.603	565533.4771	1194082.113	3240085.902	1770122.731	5430384.676	3224303.109	1342993.478	1073221.067	2178242.881	4902330.739	2305361.896	1843528.271	2511708.773	2161386.983	1936271.64
Level 4; Molecular Formula	C5 H4 O4	NA	C5 H4 O4	128.011_2.02	128.01103	2.024	0.59	5404879.023	2214564.786	3848315.837	1120457.651	2981336.07	2984794.574	3203951.94	3212398.374	5097998.673	3123300.569	2424527.182	3388825.948	2724957.882	5404879.023	3156492.234	2784664.912	2987079.794	24827.6688	3284649.459	3162745.465	3153533.248	2990898.873	1785823.812	1996083.704	2257953.517	2334881.947	1812283.202	1734107.185	3709236.727	1452745.537	1611479.438	1893113.399	2061532.106	1803602.499	2351902.689	1830236.814	3438021.552	3052423.296	1452210.233	3431738.14	2640566.28	1261372.992
Level 4; Molecular Formula	C6 H10 O5	NA	C6 H10 O5	162.052_7.47	162.05288	7.476	0.37	5404670.591	2194063.054	4278534.26	3914912.875	3599429.7	3321963.368	2710631.57	2554599.42	795666.8635	1840380.408	3768011.706	3174726.373	4357910.411	5046788.554	5404670.591	1214645.333	1373052.142	12035.5523	1458009.719	1410879.946	1450664.377	1453447.282	211984.9896	58170.27326	92505.1499	111198.1454	183221.467	15253.77087	22589.34949	96822.85635	40717.91139	339975.8809	185400.0051	65433.05508	19631.47207	28127.04632	51795.1984	17948.72744	23180.35075	2481988.739	79354.21982	34700.19362
Level 4; Molecular Formula	C16 H25 N4 O6 P	NA	C16 H25 N4 O6 P	400.152_7.59	400.15228	7.597	2.78	5402416.468	896701.7997	957728.134	902049.5374	730861.9851	642431.5799	766268.0971	667756.2326	663606.8034	884138.8688	806273.5447	682801.6745	580602.3827	688042.4907	652119.959	1276310.357	1142732.52	13147.6298	1322427.648	1192269.559	1466644.146	1129567.033	1228706.228	1489620.45	611011.655	2752671.743	1646079.348	810234.5659	1211870.577	4709163.369	992530.3083	2124248.717	5402416.468	514797.2063	933550.7706	1186873.53	671781.0762	448762.2897	793062.9351	458059.5237	538844.7338	1913626.091
Level 4; Molecular Formula	C19 H18 O7	NA	C19 H18 O7	358.105_8.04	358.10534	8.045	0.24	5400588.203	2405933.626	1477816.549	5400588.203	2828979.368	2558881.389	2016175.652	3176073.226	56584.14231	1416175.279	1561135.687	2474710.078	2706219.219	733122.6831	1549120.157	956209.561	987174.2394	12651.05673	1064928.193	1086509.142	1059368.771	1030368.49	124345.2637	32881.75071	17671.61994	21359.48502	103085.0441	15725.77719	38702.00914	38795.60353	43375.86961	152417.9624	87926.52834	41533.57023	33395.19111	47460.79621	34928.50126	30370.18945	34278.12505	41069.53167	26559.89339	31264.89251
Level 4; Molecular Formula	C30 H24 O12	NA	C30 H24 O12	576.126_7.76	576.12692	7.769	0.25	5892059.046	156543.1399	158547.5179	132286.5807	153723.2331	111810.7503	74850.97263	88155.05413	107212.1064	162695.7317	168211.2208	137436.0847	174578.9859	135890.9771	92318.57588	892347.3135	774663.1357	14068.0619	763881.4008	749612.8298	666401.9133	740234.2852	400459.3168	341390.4202	452471.4195	491985.5158	329944.9899	244211.0408	265415.5131	447129.0445	441128.0367	518856.2643	551042.8445	3420928.424	4364657.042	2273371.938	3018761.418	5431292.978	2982103.743	3417179.731	2786562.142	415504.7241
Level 4; Molecular Formula	C33 H30 N4 O11	NA	C33 H30 N4 O11	658.189_6.29	658.18987	6.296	-1.88	5293039.66	2412168.494	3133053.374	785252.2398	696943.4279	289877.1411	626437.8997	5113030.527	398325.752	487626.7386	453202.4014	3026153.845	4275189.272	821320.7058	480996.8471	1067679.674	1040058.705	23627.55612	996585.4899	1023925.484	1014594.188	1022319.466	754268.8833	133982.4008	545579.8298	1509930.375	555766.2489	50284.76013	71997.06299	425476.7014	210373.6273	5293039.66	2108163.525	1022290.449	29307.2815	81041.00695	355497.9333	76610.6139	409569.6121	166283.0917	152857.3832	81150.49927
Level 4; Molecular Formula	C13 H10 O2	NA	C13 H10 O2	198.068_7.99	198.06807	7.996	-0.06	5287399.844	4434937.304	4950157.957	3975721.083	5287399.844	4893088.681	1099585.768	1967549.15	154742.8209	1469356.714	4192532.315	2729229.056	4520416.187	2069152.597	4867241.782	1452419.265	1549616.188	27084.91041	1630690.087	1534658.665	1712511.841	1622118.326	97606.91616	46063.12715	52031.89778	48977.08676	99626.24424	32405.95001	40988.59404	54571.98867	43322.39798	87271.79448	74405.25601	79459.12337	67078.42474	83644.16757	54442.49751	60438.92985	74858.92732	47741.41788	52904.03485	48403.25085
Level 4; Molecular Formula	C21 H32 O6	NA	C21 H32 O6	380.22_8.1	380.22001	8.107	0.32	5276845.422	485117.6376	976433.4855	790691.4575	820207.3219	426635.3051	403532.407	276189.23	267392.1687	340870.1352	726970.2127	745802.8651	560750.9949	660737.6357	561426.4836	1004913.272	1064356.933	11419.81804	1052540.762	1105483.07	1124215.544	1039370.178	5276845.422	2337000.349	1678377.969	1303808.225	3605132.246	866587.8705	1634839.558	1875903.314	2027155.614	2953902.525	2217202.075	135876.6602	274846.0921	337263.5612	145885.2988	208141.2723	297999.1196	239318.3791	70109.36284	122445.0891
Level 4; Molecular Formula	C8 H8 O2	NA	C8 H8 O2	136.052_6.31	136.05254	6.31	0.78	5194341.212	1140420.814	5194341.212	1464562.087	4184389.639	754773.4728	923024.7898	2330203.047	241632.1338	327713.315	724070.098	681026.5742	587344.9167	787822.9559	2179078.317	463133.9351	441229.6889	40084.17598	436969.2556	386979.5471	412221.6221	471337.943	98037.16327	31568.39707	50986.03996	40705.7066	85959.77423	17917.43929	173715.0111	57558.23672	38949.61555	121711.4853	58447.61132	145992.1463	16093.93573	137508.6854	127109.5816	116164.1667	153285.2276	167832.5605	160751.1049	152061.1291
Level 4; Molecular Formula	C12 H9 N4 O5 P	NA	C12 H9 N4 O5 P	320.032_3.43	320.0325	3.433	4.52	5188216.898	2244339.796	2209643.133	137267.2073	2186044.177	2187659.16	3566236.178	5188216.898	245451.6955	1757045.256	2451147.441	1839859.619	1690356.38	2721453.399	3292890.626	1819444.083	1871757.835	20532.18262	1932697.136	1927954.426	2101403.681	2214112.669	2423117.086	2657718.634	1477379.449	428451.3119	3750159.739	2906300.232	2873023.376	751682.4347	2768117.219	1657985.672	2569402.903	463750.1226	1184160.445	1096246.927	1744731.932	744372.6678	1654076.132	1297870.112	1542499.61	31389.54982
Level 4; Molecular Formula	C23 H14 N4 O4	NA	C23 H14 N4 O4	410.1_9.47	410.10063	9.474	-2.12	5187980.528	25797.60442	29876.4853	27938.58799	28150.36168	55400.68575	29740.14603	81139.346	21661.34138	21450.0171	27026.53464	50506.26312	53096.09207	77137.88665	83305.56851	617091.864	531358.9776	26361.95587	580222.6864	591750.4765	695949.3549	641012.8684	43185.16677	1507773.978	2990412.696	3884990.071	51215.05449	961132.1457	1132912.129	1998602.326	791178.5035	55083.9442	5187980.528	21873.84724	20835.83811	21439.18627	21169.01276	21652.18061	22006.42394	25746.22472	21589.74655	169825.3225
Level 4; Molecular Formula	C16 H19 N5 O6	NA	C16 H19 N5 O6	377.132_4.23	377.13237	4.237	-3.08	5180201.144	2562425.872	2802568.632	5180201.144	3430069.195	3001497.244	864819.2515	1079264.517	377756.4393	1577802.296	3698010.357	1206793.633	2294298.225	1203619.806	1646868.643	1148864.795	1248681.088	21781.99293	1144708.526	1182856.486	1223745.785	1246733.575	38390.09375	29449.7716	59809.57801	29313.86499	50944.34148	30763.87482	30599.41292	63202.66096	59631.70295	31459.75019	33574.01696	78380.49812	29182.03845	84974.10913	138361.4068	106645.6238	114835.6894	75029.39431	53349.55249	30448.05603
Level 4; Molecular Formula	C18 H10 N4 O	NA	C18 H10 N4 O	298.084_8.47	298.08415	8.47	-4.38	5591083.061	2094341.62	5591083.061	1821881.059	1848239.706	2122531.083	2456733.865	2450582.867	27709.06155	133574.1096	3065013.962	2699335.377	5173564.381	1675151.672	3431115.884	644874.2555	642278.6983	18654.08879	702261.8115	687872.0463	685286.4332	678849.6924	96329.92963	34895.08432	32305.71564	29484.62059	111348.9303	21431.65457	46440.42786	112168.9379	54778.57802	309217.7078	198901.7729	56489.73521	26739.46047	35588.75791	58495.13423	34156.47538	42324.53181	43988.76907	27545.444	39589.54908
Level 4; Molecular Formula	C16 H18 N4 O6	NA	C16 H18 N4 O6	362.121_5.39	362.12139	5.395	-3.45	6001886.086	116317.8025	94259.13664	107149.118	87854.22887	164925.5384	322064.913	88629.2129	596098.7252	138620.6607	86485.13462	543099.0776	86620.22794	89991.16133	134684.217	1363881.683	1455270.352	22026.42489	1480959.63	1493256.564	1551442.515	1525769.727	28242.17618	23866.17382	33770.9776	23976.68754	28121.09028	43777.57649	23666.95762	45659.43355	25604.87715	56722.59358	54248.80117	2544547.327	3428822.967	3201689.806	2308762.21	5248791.591	4318877.476	2566994.637	3198531.983	2427679.231
Level 4; Molecular Formula	C19 H10 N10 O3	NA	C19 H10 N10 O3	426.095_6.19	426.09521	6.194	3.46	5196613.401	28690.24605	35424.51859	189809.092	36426.29377	36275.74701	31453.5982	45030.24952	17392.21316	110644.7741	38266.14552	31349.76179	47987.54086	34914.8173	21720.06727	1320409.139	1217009.555	13895.72641	1395841.875	1608904.745	1398486.848	1472595.548	39465.28725	415476.3634	321736.2389	316216.2067	31519.19855	293593.8092	373338.7669	475142.4037	325663.4022	40405.09011	210760.4099	3922128.121	2778272.623	5196613.401	4492986.194	3796571.305	1452094.956	2937960.278	2611251.742	4528145.309
Level 4; Molecular Formula	C26 H22 N10 O6	NA	C26 H22 N10 O6	570.173_8.46	570.17398	8.467	2.82	9378794.239	3477602.463	9378794.239	2925064.177	3017516.849	3247334.942	4309912.206	3811312.074	45650.65736	178613.0269	4935220.103	4554312.629	8039385.341	2439893.248	5385492.743	944113.4975	985128.9802	30732.59678	1003110.8	1069500.09	1051481.824	1007191.469	158703.4842	57489.62429	51511.0818	47976.60857	183447.2762	34899.15852	65124.26312	180705.4639	87286.67062	509435.9332	327690.5162	93066.79485	59053.90188	58632.45099	96370.68818	56272.76664	80344.93183	72471.46285	54796.98323	65223.75133
Level 4; Molecular Formula	C20 H25 N5 O10	NA	C20 H25 N5 O10	495.159_4.38	495.15905	4.385	-2.2	5140528.799	2512533.218	5140528.799	2979655.381	3318020.426	3018317.973	3391194.428	4614805.261	24666.32345	957129.6036	3919149.64	2703794.587	4162800.181	2948398.1	3212335.087	1932182.855	1898371.708	17211.35052	2052972.52	2055412.776	1870710.462	2111444.571	76886.57739	31108.32051	40426.10813	36268.85361	66068.82285	19948.0579	27741.3213	46421.47539	20234.21984	122389.6739	71901.42972	20178.2374	19895.80199	17791.92151	19976.94662	19950.51741	19798.89613	19142.01528	19828.18697	18026.14369
Level 4; Molecular Formula	C13 H16 N4 O6	NA	C13 H16 N4 O6	324.105_8.46	324.10572	8.466	-3.91	5137292.159	1996691.502	5137292.159	1721408.788	1875563.156	1796424.333	2501976.739	2151951.542	15932.36362	138573.6823	2919087.694	2715729.567	4629068.407	1275099.59	3027774.904	625117.7939	618837.9334	11251.84798	662699.7165	676361.2605	695480.1358	674113.0112	253271.786	350174.5794	93920.74583	151467.0775	369049.0796	35730.27288	448535.184	221896.1555	255043.0721	186515.1753	182114.4912	209410.0405	35230.46864	31773.96327	35283.32933	89012.27421	190316.2897	101865.8947	27513.22327	72169.1743
Level 4; Molecular Formula	C7 H8 O2	NA	C7 H8 O2	124.052_5.93	124.05251	5.938	0.66	5130601.144	4459915.307	5130601.144	4545343.776	4438488.629	4443388.959	3135223.765	4959848.892	2029417.367	4716249.068	4549693.143	3401359.796	4363183.201	3913052.977	4553712.643	2901298.377	3069312.022	17737.8858	3068334.064	3009786.518	3173116.155	3098992.358	192603.491	245391.0741	174512.006	222830.2081	229991.523	138664.8119	172809.7671	302151.0243	137365.3988	461568.0165	207279.9744	1977018.572	2069877.476	3249992.135	2062193.482	1427451.846	2699202.324	2702533.471	2185634.786	2895104.294
Level 4; Molecular Formula	C40 H58 N4 O15	NA	C40 H58 N4 O15	834.388_9.4	834.38879	9.409	-1.29	5117744.947	130568.7304	124585.1118	27304.0573	139113.8382	434657.6068	36551.21518	99638.89305	808669.7905	223444.6979	196869.9929	192672.323	243868.7579	214697.3188	177278.6202	790108.0477	842963.7615	19447.42571	915703.3505	889327.6747	874444.6742	833680.6923	14712.82893	14653.64884	14764.7071	14377.03136	14877.29536	118806.1234	14778.77536	14367.58148	109954.64	21989.73532	14734.88436	2180101.602	1694288.432	1104325.045	912302.7605	2163395.966	2699139.58	2545914.887	2524013.371	1052028.922
Level 4; Molecular Formula	C30 H31 N4 O4 P3	NA	C30 H31 N4 O4 P3	604.158_8.47	604.15852	8.478	4.47	5165290.09	2587256.836	5165290.09	2579054.783	2603103.288	3233958.217	1430599.439	1798761.001	25740.754	518509.9344	3374087.062	2520673.071	3642195.629	1727193.364	1951623.493	893488.6752	887757.1399	17328.99939	902967.5309	906628.8425	877122.4134	865374.2013	89487.1527	32416.31911	30010.88571	96156.71053	103439.2817	19381.6152	23945.72324	104201.0403	40812.67641	287252.4909	184772.826	52476.99837	24840.02834	33060.71774	54339.94429	31730.17711	39318.01731	40864.03582	25624.77024	36777.31352
Level 4; Molecular Formula	C14 H10 O4	NA	C14 H10 O4	242.057_8	242.05798	8	0.28	16828762.09	13557581.98	13743232.44	10960256.98	14840504.26	15984717.43	7877255.411	4789322.858	63679.80996	3909784.145	13117840.49	10780335.41	15159929.37	4587380.591	16828762.09	5115503.326	5499893.713	11145.99008	4978103.384	3783229.344	4417122.451	3684729.201	40167.22608	20122.54361	21412.18147	20155.06476	40998.22055	13335.70582	16867.63795	22457.4804	17105.44269	30348.43105	29381.86337	30201.14164	26829.82783	34555.28871	22404.19216	24871.84571	30805.9672	19379.69588	21771.08356	19918.91964
Level 4; Molecular Formula	C40 H63 N5 O16	NA	C40 H63 N5 O16	869.425_9.41	869.42586	9.41	-1.29	5196732.916	168016.9585	168419.0338	28254.19686	149185.0167	584923.5997	46846.31535	107391.986	1158032.249	329231.3686	235961.0607	280741.1057	300940.0238	304085.0532	248424.4464	1078111.51	1053720.557	18759.59773	1116686.763	1051092.161	1049348.423	1073924.671	14192.45694	14135.36997	14242.50026	13868.53606	14351.10643	266796.377	14256.07095	13859.42041	186992.8712	21211.98944	14213.73231	3156371.694	2675678.404	1748511.331	1326393.29	2882796.198	3468560.861	3547567.761	3279270.598	1741870.511
Level 4; Molecular Formula	C31 H48 N6 O13	NA	C31 H48 N6 O13	712.328_10.15	712.3285	10.152	0.8	5203721.3	463548.8842	345592.4908	151583.9494	233762.1668	1023073.839	130163.6684	216370.7347	1709752.56	751135.2321	633078.8369	574508.3312	694344.427	688867.6879	474653.1379	1429026.812	1540324.535	16798.64375	1736075.031	1810504.51	1889915.859	1869465.122	17997.03582	20147.08949	17887.67943	17618.0282	18083.45838	370914.2409	18420.03552	17822.56294	327064.8804	18455.75013	18343.60429	2600316.968	2688488.218	1884922.079	1417258.019	3382250.261	3056527.742	3410522.808	3111993.304	2011980.778
Level 4; Molecular Formula	C13 H18	NA	C13 H18	174.14_7.58	174.14092	7.588	0.38	5263488.219	689941.5511	710995.8422	399687.0644	1508989.561	1198566.745	1062663.778	1796229.462	1746771.765	2618434.812	1016817.097	512568.0841	1249643.855	916220.829	1360858.058	1042597.183	1153620.229	18455.86825	1153481.535	1102161.921	1119572.269	1236694.392	1626189.951	1867288.224	2135933.894	5263488.219	1634727.068	790519.7183	1755869.982	3464231.841	2533807.247	2002330.552	1987855.036	139454.0136	855944.7066	167587.9761	124205.7751	76158.12672	181393.5205	86951.57417	175611.5327	257491.6054
Level 4; Molecular Formula	C27 H24 N6 O5	NA	C27 H24 N6 O5	512.179_7.91	512.17984	7.918	-1.9	5252993.793	55722.69816	66883.70705	58020.3171	70331.15706	52172.62237	59519.44338	58398.4334	23037.88794	44210.46406	67584.39756	55968.81805	73455.13191	59148.5158	48416.32116	814399.2696	791449.3954	12479.34764	836086.3296	764179.0455	813767.8856	843924.6257	4025932.095	2191018.35	2129052.596	4053322.056	4149106.147	1892115.582	1385223.237	2279434.746	3334741.937	5252993.793	1483981.144	398928.9573	386769.8509	55683.30801	503209.8172	184416.713	108779.9093	176069.2749	192609.6155	52402.37899
Level 4; Molecular Formula	C10 H8 O6 S	NA	C10 H8 O6 S	256.004_3.24	256.00409	3.247	-0.26	6476310.658	37176.77792	27812.15987	28434.63151	41105.22461	52192.56973	31510.94157	40384.07649	41923.76246	39876.26567	27000.78305	43181.00623	41085.41616	28023.03545	50840.82796	1151500.343	1134145.814	26329.51448	1236158.528	1317461.43	1396537.826	1364741.843	6476310.658	3726742.023	994899.4079	3482472.853	5996516.101	2783231.11	1903948.112	1634535.719	5923502.615	3882439.417	1830972.236	49828.49531	27238.21046	28107.4094	29731.89499	27640.87135	27239.48142	27603.8032	34685.5923	27758.51388
Level 4; Molecular Formula	C20 H20 O5	NA	C20 H20 O5	340.131_6.24	340.13118	6.24	0.3	5203535.182	2801404.145	3306960.626	2894935.712	3230610.936	3696977.801	4269637.243	5203535.182	3116544.958	4331588.948	2828810.757	2669961.38	3120650.328	2979218.761	3593385.968	2000391.922	2056320.775	18124.84466	2160334.819	2247967.765	2319607.01	2181499.446	2423149.34	2268195.388	1390024.102	1662635.925	2454878.478	1067733.489	1375184.098	1527530.267	1300505.08	3422072.685	1745894.7	665097.1944	311626.678	546832.4037	818439.075	267561.5466	657318.057	619554.0299	626736.3397	304821.0975
Level 4; Molecular Formula	C25 H34 N4 O3	NA	C25 H34 N4 O3	438.262_10.15	438.26211	10.151	-2.24	5246239.864	298895.8516	221927.4602	121703.6671	171605.2629	618763.2128	80578.31376	152794.1628	988942.5485	390101.3244	362776.9084	341237.9906	404384.668	395294.942	305429.9231	1192274.318	1215727.81	13940.69278	1244434.055	1231731.242	1255154.854	1245697.008	14935.20257	14731.98331	14844.45097	14620.67546	15006.92207	187378.7389	15286.23739	14790.41274	153417.8028	17943.47386	15222.8094	2468388.604	1695212.714	1105658.008	998624.9223	2920466.622	2593546.797	2669351.094	2646633.804	1177057.945
Level 4; Molecular Formula	C30 H20 N4 O9	NA	C30 H20 N4 O9	580.121_9.46	580.12193	9.469	-1.88	5233275.525	15925.28193	17039.17406	15712.46203	17037.46629	14239.80219	14005.17404	15714.28907	14376.20958	13953.2763	13982.66417	14104.46221	18288.24011	14137.6714	14507.55083	475885.3135	631961.6796	17495.91569	661364.916	674190.0469	673352.8452	468153.7075	22147.99545	15522.14434	31719.66676	25371.33968	24302.67901	13719.90989	13702.35141	29151.24216	13746.71385	29906.37495	29850.00822	820366.0664	2318830.826	2018433.3	2315054.042	2054795.226	435125.1941	1902597.533	1450451.559	5233275.525
Level 4; Molecular Formula	C21 H12 N10 O3	NA	C21 H12 N10 O3	452.11_7.77	452.11098	7.772	3.53	5637010.582	146639.4699	141225.8703	356671.0942	173874.8029	104737.0659	75055.12403	170971.7769	121215.8268	155943.6276	141742.217	128741.2187	163534.2818	127293.862	185221.9382	1086827.615	1169445.543	13178.04882	1205137.712	1345922.908	1194489.08	1172157.625	992734.8334	1085917.126	1498753.89	1402407.169	1058884.852	555394.4378	1005454.627	2150928.274	1524477.363	1449691.229	1503093.253	5637010.582	854999.7201	4621122.158	5229487.425	2113137.148	2856830.199	2670960.975	1722475.663	4413826.205
Level 4; Molecular Formula	C11 H16 O3	NA	C11 H16 O3	196.109_6.71	196.10996	6.71	0.06	7666051.52	6468522.288	7666051.52	5462076.915	5881346.35	5026398.738	5805876.09	4909917.06	1987391.529	2848003.857	4964814.589	4206223.231	6594259.769	6376063.71	5228924.17	3045849.136	3209579.447	38643.4806	3263395.828	3541451.611	3224466.076	3230099.265	3867839.601	1157899.019	1448790.417	1860994.378	3496288.179	450126.9168	1094586.902	2232862.077	1738095.635	5075737.271	3773666.323	274058.9366	329285.8598	566036.4701	1516436.164	749007.8086	430178.095	487977.3318	994354.3503	1405249.517
Level 4; Molecular Formula	C16 H20 N4 O	NA	C16 H20 N4 O	284.162_7.35	284.16245	7.356	-4.43	5227018.841	206555.2099	244630.5902	159053.6423	345609.5242	221389.4591	287719.5621	291803.9912	3716655.326	442282.385	425683.4225	279591.2028	611177.1308	330755.215	442025.8881	1822940.299	1583846.971	11350.82356	1699357.637	1751747.134	1813773.531	1702075.095	435989.4368	344634.5346	198249.0672	161923.5668	348296.6404	812897.0792	298239.3938	206082.5965	596609.0915	244277.0085	337560.5977	3336758.156	5227018.841	4346409.717	3659441.762	3635044.393	2354008.232	2839344.481	3110933.343	2026316.901
Level 4; Molecular Formula	C10 H25 N6 O5 P	NA	C10 H25 N6 O5 P	340.163_7.02	340.16353	7.027	3.3	5207523.212	49356.2008	91015.7804	95642.20081	73435.79053	51205.15589	36314.47024	97781.63572	103924.1121	66614.01727	42306.53268	76160.61815	61495.84888	36603.18336	57695.78364	3689957.398	3812206.668	16627.46868	3403300.119	3033579.268	2793030.47	2519706.602	2636146.409	3155522.863	4325707.696	3508171.781	2305289.995	3120515.398	2801290.766	2971172.079	2679382.926	2136827.1	2449622.129	3286488.2	3499380.91	3960248.691	5207523.212	2904569.35	3419234.945	3933317.822	3552625.227	3391934.804
Level 4; Molecular Formula	C11 H10 O3	NA	C11 H10 O3	190.063_9.14	190.06301	9.148	0.1	5242981.564	3154195.038	5242981.564	2779626.51	2986957.681	2475436.698	1241908.635	1510978.677	14783.62875	1463926.951	3425361.068	1330733.533	2576508.001	2054461.403	1707221.027	970718.8737	1027532.475	15664.22124	1027101.538	1025052.405	1132581.013	1066093.621	532605.7964	55334.10078	14219.34509	14507.60809	525792.9891	32964.69326	21895.74722	36948.6106	23984.47049	1847246.688	60009.86054	18845.31803	14422.91697	14722.37694	14933.48	14559.81441	14745.83168	15336.74876	14589.87645	14605.48574
Level 4; Molecular Formula	C16 H15 N8 O P	NA	C16 H15 N8 O P	366.11_7.21	366.11053	7.214	-0.32	5505028.643	5360048.671	5457115.878	5505028.643	3507859.007	5458172.901	3257431.029	3356342.685	30783.39925	2210208.801	4932548.246	3526074.275	4530314.135	4345144.084	3581960.733	2203244.655	2245652.754	15533.68585	2242853.944	2253219.266	3387448.737	2355388.247	29808.32406	30854.62582	37982.49536	35139.25969	33646.6707	24788.86096	27134.51886	43618.43984	29555.57787	39643.31255	39941.42301	27459.74689	25719.36095	52514.01174	37952.39788	38016.26122	29216.40851	25516.04012	62466.03306	33144.93633
Level 4; Molecular Formula	C19 H14 N4 O3	NA	C19 H14 N4 O3	346.105_8.32	346.10538	8.32	-3.5	5506608.493	2377200.558	5506608.493	821128.7981	1418472.221	347684.2592	2092570.994	1626117.187	231286.5926	139913.2098	1049810.343	1587737.702	2370638.691	1492155.545	1029258.256	839324.2125	795493.4437	24069.21709	885490.3712	886820.2141	872402.5846	863466.3273	35902.74405	55520.21863	60291.68585	39843.36101	39465.32174	27342.77131	28935.10329	87381.17223	34364.30591	51700.57267	49675.33155	31798.65885	35035.23873	33094.53933	33875.47268	35638.15947	31214.93325	57119.45647	46847.57945	34218.40385
Level 4; Molecular Formula	C16 H20 O6	NA	C16 H20 O6	308.126_8.83	308.12605	8.838	0.19	5662251.7	54520.58635	250215.3313	39196.3064	2644993.902	964658.5858	1777348.235	30950.45695	212556.7455	70179.57773	37984.24527	64833.0199	412585.1405	147949.2013	58035.98119	1377504.883	1218085.73	12467.06346	1431286.771	1348833.171	1239917.092	1313199.915	637376.4666	1617416.276	1432585.764	1961946.239	742602.7179	1353469.517	1035273.027	969170.7572	2551770.64	2318595.961	592389.214	3406631.609	1869321.738	5662251.7	5282746.733	3181180.151	2112861.111	1907559.02	970948.4083	2533135.388
Level 4; Molecular Formula	C17 H21 N8 O2 P	NA	C17 H21 N8 O2 P	400.152_7.4	400.15233	7.409	-0.46	5662331.346	1465296.401	1063854.467	1441856.491	1011411.95	973125.8387	945739.8148	822935.7156	872153.533	1050044.459	1214801.893	1157225.771	943079.4567	898599.3791	878618.2628	1507580.802	1624614.675	11988.29454	1649196.174	1677944.751	1669786.016	1618851.752	1486834.278	2190472.554	727723.0743	1787267.497	1885865.035	971211.9821	1087854.14	5662331.346	1667022.144	3422377.673	2816829.026	1019811.337	872313.8369	1168809.891	1448100.748	805963.4153	1317531.213	597069.2885	1524418.442	2074164.892
Level 4; Molecular Formula	C22 H32 N4	NA	C22 H32 N4	352.261_13.14	352.26155	13.143	-3.25	5929800.718	380580.2277	614791.9389	1003221.973	966468.8511	532900.29	742061.4196	767313.0253	2167196.929	379438.64	517478.5977	651767.078	1121718.455	424175.4312	807948.7764	718156.0327	722135.4407	12940.7666	865516.2744	815388.6908	864955.5061	908110.7706	2523594.758	2867640.378	3827509.913	1293392.009	4038978.557	1619361.081	2622093.396	5929800.718	2773689.443	2467413.057	2392312.507	465415.1495	546083.4015	493675.1619	969784.1802	341920.7671	284356.9534	639324.6375	447270.6285	510773.15
Level 4; Molecular Formula	C19 H28 O9	NA	C19 H28 O9	400.173_8.31	400.17357	8.31	0.59	5665081.299	215631.644	377772.4612	263156.7963	305546.7524	235843.2077	148426.9107	282263.3199	515668.1336	642215.3229	251977.6514	191656.5203	244373.5129	291799.3956	470414.2125	1420070.257	1418918.475	22927.16272	1522624.095	1541652.564	1554180.833	1483478.086	546947.843	627914.3785	371014.0947	446735.9934	754319.5931	574629.4401	740430.3069	553725.9884	515042.596	498321.6076	314306.1072	2206559.262	5665081.299	1768959.485	3368155.696	1838691.564	3034876.14	2252424.365	1814113.165	1814207.039
Level 4; Molecular Formula	C46 H47 N2 O11 P3	NA	C46 H47 N2 O11 P3	896.237_7.85	896.237	7.858	-2.53	5678835.167	1723640.275	4493258.808	2402715.879	5678835.167	1692860.377	2395326.415	3140965.044	30250.40758	2433689.683	1700054.676	1481977.128	2706843.553	1452255.514	1780663.384	1807019.246	1797324.309	11351.65575	1867144.839	1827583.274	1832003.291	1805360.186	25017.967	15373.13299	16376.52199	17155.98438	22508.67148	12642.72074	14789.36437	21025.85689	17040.87948	44721.94919	31227.455	20326.40844	14442.0143	15421.62793	19411.05618	14361.49343	16561.27793	16128.56324	14479.26606	16588.56611
Level 4; Molecular Formula	C35 H53 N7 O18 P2	NA	C35 H53 N7 O18 P2	921.289_7.99	921.28984	7.995	-2.59	5686533.113	4322470.043	3936761.801	4629035.23	5686533.113	5357576.866	1509480.625	2618761.226	78927.039	2466380.016	4251507.048	3220483.181	4144554.509	2493703.289	4477611.333	2738992.932	2547179.231	13814.73963	2464848.621	2559288.488	2344079.542	2202320.543	49784.69976	23494.63588	26539.02521	24980.90971	50814.66409	16528.7518	20906.35508	27834.60617	22096.71877	37614.93325	37950.62354	37432.37748	33253.85029	42829.06343	27768.55882	30827.05708	38182.01995	24019.88971	26983.86133	24688.22298
Level 4; Molecular Formula	C28 H30 N4 O12	NA	C28 H30 N4 O12	614.184_7.99	614.18473	7.995	-2.1	5687227.896	4357432.582	4898668.602	3910017.711	5687227.896	5080815.983	972514.1331	2027221.595	73285.77282	1630610.421	4628842.636	2616823.596	4598736.333	2217887.563	4757929.02	1540896.979	1618781.861	12827.3388	1657064.144	1805909.474	1760093.31	1606797.955	46226.36605	21815.36986	24642.16316	23195.41309	47182.71426	15347.36847	19412.08499	25845.14319	20517.36809	34926.42684	35238.12385	34756.91914	30877.04986	39441.36918	25783.81653	28623.71034	35452.98133	22303.08147	23067.27538	22923.64599
Level 4; Molecular Formula	C29 H30 O15	NA	C29 H30 O15	618.158_5.64	618.15841	5.646	-0.1	5692968.341	55886.65262	46787.43905	47056.72764	42487.91769	39976.29726	25337.5175	29456.78422	73297.16059	21859.03964	37408.27562	33868.45158	37060.35278	30933.351	28216.20292	928371.1391	859783.7837	17205.00416	953429.4922	967190.817	1000232.065	1005049.824	19377.00373	2719703.218	2757545.79	2781923.53	19132.94159	1583935.934	2846941.33	5532023.015	2697159.321	23362.84241	1404236.666	1567414.311	104170.0137	534883.5942	971938.446	261916.7305	1219777.544	378286.9777	353325.3861	5692968.341
Level 4; Molecular Formula	C17 H25 N10 O6 P	NA	C17 H25 N10 O6 P	496.169_7.86	496.16957	7.867	-0.09	5700213.702	2685208.077	3259070.743	3226532.763	3642548.97	2455656.621	2847592.1	2927290.28	4251272.843	2283457.196	2371804.69	3852295.842	5700213.702	3036670.355	3928627.648	2267896.21	2243981.18	12101.59434	2479949.439	2300104.821	2443016.14	2426353.75	1918960.639	1637824.417	1715255.49	1502730.956	2083270.609	921985.2533	1348760.145	4350819.603	2584687.726	3958622.541	2487581.131	1835910.945	1237001.859	3199442.236	2207160.642	1771842.426	1960637.107	2171943.304	1510310.837	2292959.575
Level 4; Molecular Formula	C23 H25 N5 O6	NA	C23 H25 N5 O6	467.179_7.88	467.17941	7.883	-2.3	5924896.586	5924896.586	5258459.825	4633961.66	4691456.746	3800631.002	4001559.562	4490055.976	40822.98233	3280039.182	3829932.029	4623250.103	3882938.648	5487912.791	3732538.011	4754868.242	4793242.82	15319.08094	4040086.262	3375186.294	3029439.255	2783393.562	30052.08766	23438.55202	24083.13992	23292.69525	30432.59767	17100.53514	19958.27523	27360.32235	30916.42035	66009.01044	42141.50968	118382.9285	253357.8181	696986.6543	469512.831	377996.6524	304531.2096	511397.5004	451095.237	2380209.128
Level 4; Molecular Formula	C8 H14 O2	NA	C8 H14 O2	142.099_8.62	142.0994	8.626	0.16	5703695.365	348849.6334	644061.3685	691343.2605	628445.3874	360721.8744	404333.571	144851.7649	245222.5459	223743.1217	515370.4955	165648.9499	526857.859	390711.7875	723549.3521	1647563.567	1735317.376	33014.54915	1799857.062	1807903.399	1857533.414	1810536.216	370780.2955	176298.9344	146795.6284	151163.2334	650492.6122	131178.4855	104945.3924	208430.5539	194436.216	727512.3098	196681.7399	4635901.243	5703695.365	4377572.703	2125358.941	2612195.924	3854452.939	4350452.73	3543718.551	2476538.832
Level 4; Molecular Formula	C27 H25 N8 O6 P	NA	C27 H25 N8 O6 P	588.163_7.29	588.16347	7.297	0	5711130.808	2631695.852	5122330.088	5523616.625	3515268.823	3640767.464	701997.3553	1099910.453	206151.4682	2078621.263	5711130.808	2055588.185	2228650.529	1836116.075	1495141.091	1230011.511	1075969.334	23332.36721	1192631.345	938200.6435	1169178.571	994074.6042	275123.9347	209736.2606	532052.0236	427429.424	295157.6823	81497.39275	163490.3028	572948.795	389375.6806	662724.8452	463857.8507	312289.8249	348039.7653	440011.9035	377296.6944	307149.0335	244000.5875	344628.8029	334709.4488	345984.1965
Level 4; Molecular Formula	C21 H36 O8	NA	C21 H36 O8	416.241_8.71	416.24136	8.715	0.82	5716407.09	86173.24859	158065.9251	536353.5365	309331.3314	78061.57706	77692.13123	120990.2742	333694.0532	109443.0961	129323.2987	109273.3148	334252.7569	124587.1545	70976.20812	1346054.841	1263704.006	23885.28779	1432051.666	1544515.953	1638828.601	1523352.712	1045331.705	243266.1656	251598.0626	241454.7387	1636528.957	369041.3607	613902.3937	309649.7313	433299.5507	1351123.828	327533.856	5716407.09	1835729.721	1757153.124	2492546.866	1472285.788	2368685.74	3631422.293	2655133.099	2266774.064
Level 4; Molecular Formula	C19 H18 N10 O3	NA	C19 H18 N10 O3	434.157_6.94	434.15786	6.94	3.52	21320196.51	2459339.199	4493761.338	5553163.59	4251588.682	4178989.005	3154949.13	5880322.509	3845924.397	5718841.845	3252266.937	3550255.177	3021411.09	3486182.865	3089503.795	3926886.022	3331293.089	34035.0681	3970210.098	4427882.993	3783052.698	3667224.083	5442199.073	8617873.193	3942273.271	9781057.691	6803927.188	4421292.021	5899515.668	16608330.46	3071506.462	10545843.93	21320196.51	988775.0101	1245982.061	2505400.778	1616378.679	810854.2069	1607999.023	1550956.202	1968255.231	3146409.435
Level 4; Molecular Formula	C11 H10 O2	NA	C11 H10 O2	174.068_7.69	174.06813	7.691	0.27	5728373.123	2445875.979	3117225.115	3060661.432	3276708.184	2474335.286	3280035.1	4220166.341	731787.9642	1461028.699	2431455.011	2500190.652	5728373.123	2292877.467	3809810.868	1767707.016	1570173.474	11482.08054	1652181.424	1773567.859	1745594.861	1746032.691	705213.0955	452099.5028	438677.1949	446071.301	680765.2529	337636.9222	459880.6176	586129.1743	416494.8131	561346.7648	736889.7698	1983615.123	810556.2942	1146441.116	4027711.795	1002391.714	512056.4997	1234729.227	806200.3305	1090167.065
Level 4; Molecular Formula	C18 H22 O12	NA	C18 H22 O12	430.111_6.01	430.11124	6.012	0.27	5895330.32	2668470.391	3419597.273	2590489.003	2408801.698	2178977.739	2167048.636	1410248.074	171275.0187	765655.144	2694494.91	5895330.32	2530890.956	2062097.152	1197610.128	971497.0227	904909.5044	26444.53748	1020502.285	1074788.974	1101508.739	1061390.733	291521.4399	225755.3522	338346.2399	205138.2757	313449.8356	103038.3052	165251.0228	294854.3741	205087.0462	412212.6805	452867.8585	311778.2216	177110.7204	306689.576	287953.7321	227188.7159	282932.6421	241411.6981	215155.726	392216.4854
Level 4; Molecular Formula	C8 H8 O7	NA	C8 H8 O7	216.026_6.61	216.02699	6.614	-0.06	5871332.712	60393.73753	87728.94957	83798.16736	78190.95728	58331.67757	47404.70026	55032.72623	48965.591	41231.80015	88829.67895	74337.96218	75454.82125	59528.46176	45913.88187	425657.3679	430745.0187	13268.22841	414758.7369	453769.5186	452999.5288	434637.6514	35320.38034	1933824.111	1093564.079	5472844.536	32174.027	2925768.691	991083.5823	1984760.833	1525752.433	58529.57045	5871332.712	133913.574	89833.24622	152605.1237	127248.5915	109631.4361	101216.3368	96778.98331	78101.57389	219526.9943
Level 4; Molecular Formula	C18 H23 N5 O8	NA	C18 H23 N5 O8	437.154_2.47	437.15477	2.476	0.25	5868460.801	28423.40006	32808.83621	30556.22029	30139.53879	29858.53012	30680.59963	33409.45692	30942.3756	24158.29452	27991.1572	21374.49992	31670.17524	25878.05556	28190.82888	463653.1656	448670.0634	16633.67644	475315.2174	481277.2264	565603.2437	473600.7935	817597.0562	1912977.528	928733.4568	1353149.308	1193866.465	5868460.801	2106362.319	806302.2837	2344877.018	501669.3681	910168.8425	22163.741	28921.32778	16989.6148	23117.91549	21701.019	20143.25383	20616.4072	20991.40387	20532.04999
Level 4; Molecular Formula	C6 H10 O5	NA	C6 H10 O5	162.052_6.61	162.0529	6.618	0.46	5867016.897	1082689.741	1388003.175	1358221.473	1380606.477	1543813.76	865008.1414	605148.2466	309583.5955	844071.7184	473763.2034	1164891.632	3808277.204	1855119.241	3029312.074	1044753.77	1024722.542	24671.95141	1105111.726	951488.1392	1051458.819	1118481.892	2880204.913	1564841.457	1065465.507	777170.0713	2165222.491	643237.8599	791986.0962	3709723.367	1022467.633	4312899.982	5867016.897	918327.2451	173435.4344	603348.3291	4345295.112	217912.2408	344186.5172	527129.5495	341718.0494	365059.653
Level 4; Molecular Formula	C12 H20 O2	NA	C12 H20 O2	196.146_8.53	196.14631	8.539	-0.12	5856683.529	4691553.966	5856683.529	2891888.055	3125796.683	3844278.021	2063290.496	2756719.244	157337.6693	2443987.146	3111973.672	3913156.827	1242673.36	2797071.779	1548268.16	1580380.578	1683931.214	28951.72108	1559109.3	1695902.038	1632070.37	1735545.057	1765814.563	32409.88597	87869.32432	37306.3931	1969020.601	35237.02918	28794.29817	44218.71012	36247.93473	2781187.115	2191384.158	27903.90883	21756.97499	22515.26416	59039.2642	28272.09531	20330.92143	20179.78211	17487.43504	26597.30274
Level 4; Molecular Formula	C16 H23 N4 O5 P	NA	C16 H23 N4 O5 P	382.141_10	382.14192	10	3.45	5855037.593	3209982.435	5406312.154	2559624.373	1473890.088	1481422.497	3307452.522	2254078.953	13554.90747	1003756.199	3044307.253	1935119.459	5855037.593	1465354.4	3886886.179	1233608.759	1267442.342	12025.86881	1293384.662	1295216.4	1337892.891	1321319.454	59339.58647	36593.66942	97006.90511	35340.29959	73508.00702	12646.25134	13022.22507	166473.0736	12989.64637	210098.3239	226912.682	95728.32746	69839.65066	41365.81302	76256.72866	46500.26092	96310.25027	131585.4293	89247.33175	393595.5008
Level 4; Molecular Formula	C16 H16 O5	NA	C16 H16 O5	288.099_9.65	288.09985	9.656	0.25	5656852.644	4895408.569	4546265.478	14735.42153	3204457.817	49508.80426	3317666.549	2316809.648	19109.45759	2146684.174	3660893.365	2581959.655	1954057.242	4318442.025	5656852.644	1199555.236	1208422.355	13103.96568	1308556.061	1345117.753	1396147.033	1299835.908	13833.31713	13643.67778	14134.53922	13811.45739	13538.35295	13863.19949	14108.53707	13895.85596	14057.19148	28847.00183	14053.96167	14307.63515	14777.50282	14094.0394	14327.04566	14184.10189	14292.54537	14430.21197	14394.88796	14104.19623
Level 4; Molecular Formula	C26 H26 N4 O6	NA	C26 H26 N4 O6	490.184_8.76	490.18433	8.762	-1.84	5847961.194	1960173.752	5847961.194	4446899.391	3849312.246	1730028.212	2269619.944	1582178.477	14874.43751	192744.3387	1465328.159	1364231.437	2500812.864	1029124.539	1137736.548	812807.1644	783251.0125	13222.34608	906292.0506	689709.1247	930705.9424	963620.2668	27436.02525	21179.50386	16115.12643	17148.94836	25461.79129	14565.05253	18234.69347	18229.06658	23687.59577	29728.89053	20415.76764	14911.41013	14611.49429	15133.4887	16081.10182	14787.9819	14519.95856	14396.9182	14663.72563	14641.00204
Level 4; Molecular Formula	C24 H22 N8 O3	NA	C24 H22 N8 O3	470.179_8.28	470.17926	8.28	-4.73	5841224.223	92569.25934	109752.6535	64569.821	85948.80912	86717.51556	53587.51992	60794.88717	5841224.223	1853739.991	85493.45842	87693.42976	199921.2405	61523.11711	68169.51885	224413.1122	213059.0406	25644.06412	219649.585	216156.6574	225029.206	218654.6312	39262.46996	34630.8322	36677.72239	34624.85	38426.76919	31958.81581	30346.52269	39651.43255	54927.81147	53441.38658	47436.3607	33004.65297	32607.53571	66065.84628	42601.08564	36989.77026	34393.27907	38277.66284	41277.57741	39507.13634
Level 4; Molecular Formula	C26 H18 N4 O6	NA	C26 H18 N4 O6	482.121_8.73	482.12159	8.732	-2.17	5828062.901	235350.5979	381938.6365	209569.3898	267967.8574	218699.8137	174074.4359	228365.6962	416914.5401	261450.2158	252130.9821	351856.5011	476749.4983	182683.1555	208920.1075	815114.654	765931.3798	13144.41731	925609.8709	976739.1082	946224.3214	986051.2416	78720.14649	32557.11	54266.00898	41833.09282	65679.44456	14639.82493	44085.46923	57039.26661	22378.05032	136016.3268	106409.578	4968329.022	1195023.767	4392888.469	5828062.901	2300022.054	2466101.78	2566736.902	1951669.505	2437420.477
Level 4; Molecular Formula	C14 H15 N5 O3	NA	C14 H15 N5 O3	301.116_5.68	301.11621	5.686	-4.25	5819600.984	2784239.466	4268303.928	3367955.626	4109991.973	3045353.533	4558517.962	3286989.598	3172928.724	3041664.255	3110018.267	3556071.163	4417146.018	2352487.609	4427392.573	4847135.807	4214681.722	11824.36332	4177517.527	4461346.06	4325091.553	4387747.068	5713014.236	3639575.383	2269642.623	4286004.01	5145476.104	3175581.855	3626802.161	3750887.423	4744691.395	5819600.984	2574199.692	4462414.868	3194499.83	5057937.284	5392278.861	3750627.526	3801277.199	3226093.514	3603779.597	2995398.315
Level 4; Molecular Formula	C26 H18 N4 O8	NA	C26 H18 N4 O8	514.111_5.69	514.11129	5.696	-2.28	5907964.759	5907964.759	1496778.923	205901.5595	1148834.902	1341073.683	1217550.587	1655323.216	77343.49049	2494343.352	2754206.792	3778715.718	2071883.012	4653580.223	1714904.31	833047.9874	932950.5679	13314.60927	961392.5138	993491.7229	884372.6263	888789.1503	39416.31096	15235.606	26276.03093	20366.30105	53517.25426	14474.89981	17495.28139	45508.15216	35800.81849	28314.84986	19471.78005	22700.09658	31337.65827	53153.76265	22858.85037	26562.95806	182037.0163	67575.01906	50790.8935	43214.72321
Level 4; Molecular Formula	C8 H17 N4 O3 P	NA	C8 H17 N4 O3 P	248.104_8.59	248.10489	8.591	4.29	5815978.94	76490.72991	234573.9601	115382.9992	121189.5293	117635.5816	136538.0753	324081.8038	82883.98498	97078.71969	57331.02412	177008.1274	88810.23634	143816.7196	234313.9678	1089436.582	923581.1058	12466.31113	982875.529	951607.4279	1077773.826	1021351.66	1949826.917	2881781.597	1730936.325	5104245.18	2686041.985	203147.8313	1519665.944	5815978.94	318684.1039	5639106.392	2775470.683	33747.64212	37082.0478	27039.74651	60014.85781	30713.41371	25587.20101	22374.5506	57137.17238	22147.85918
Level 4; Molecular Formula	C25 H15 N5 O7	NA	C25 H15 N5 O7	497.095_6.76	497.09593	6.761	-2.44	5743976.319	32539.21049	69326.39208	30095.71258	61838.28246	34590.52974	45497.74492	51861.54976	5743976.319	997682.4483	27151.90313	25368.97631	43171.24845	23563.01703	19687.88853	90636.96983	101949.2372	12832.84451	83047.67056	114144.7725	106953.561	100241.8373	19476.12579	18211.35095	17160.4942	20680.33982	17232.49722	14314.1906	16881.20099	20321.27169	19800.86283	22821.80606	20189.61435	21447.68603	63716.67494	41746.60301	32288.7234	31151.22155	62043.99334	25598.89927	48680.75366	38304.96256
Level 4; Molecular Formula	C16 H10 N4 O5	NA	C16 H10 N4 O5	338.063_2.92	338.06353	2.925	-4.69	5897796.37	1516340.283	1833438.962	2881163.448	3102400.258	1476334.227	782755.138	1226627.447	5897796.37	3532329.984	1409410.868	2344232.693	2411330.597	767324.3475	2581516.708	1920611.874	1885331.405	24548.33799	2108905.22	2200361.418	2152046.369	2251840.525	629737.9019	418196.0504	805970.3115	632099.1076	579656.5067	225622.9302	303204.135	1390885.9	1033936.535	987084.8178	785979.6948	2377582.774	823804.2008	5443532.11	3306117.091	1706017.431	3049095.376	2827014.704	1947321.423	482183.4816
Level 4; Molecular Formula	C25 H39 N4 O3 P S4	NA	C25 H39 N4 O3 P S4	602.163_7.86	602.1638	7.863	-0.76	5655863.363	4921970.277	5655863.363	5452872.003	4126325.282	4289084.487	3950664.871	3428758.967	29386.86447	2622876.515	5354910.854	3306288.889	4314438.115	3335300.184	3879227.599	2557201.828	2767735.485	11027.60577	2813243.999	2939618.757	2884274.805	2747683.772	23225.47332	14934.28392	15909.02968	15988.34411	21866.1278	15588.1035	14367.17985	20425.64237	23633.64904	47517.29866	30336.02061	16075.28082	13634.34536	14613.4868	17501.69464	13541.99172	16088.51149	15668.14929	14065.93376	13868.62631
Level 4; Molecular Formula	C19 H24 N2 O8	NA	C19 H24 N2 O8	408.153_5.89	408.1534	5.893	0.33	5654978.021	946388.0611	2323022.733	5654978.021	3549213.423	1963640.377	596599.7712	927929.269	1241030.189	1204191.771	950301.8158	581264.6669	1287835.283	337792.0068	812687.784	2064432.63	2187828.44	10882.40449	2290265.329	2263179.854	2278789.036	2277513.578	1383079.888	1207943.093	902885.9019	1493594.984	1486555.751	553774.881	953781.9783	1785016.046	1076513.505	2365237.289	1920304.644	2029391.914	1438886.616	3318923.553	3102961.943	1997720.712	1307559.003	1521626.613	1916230.635	2547340.283
Level 4; Molecular Formula	C26 H16 N4 O5	NA	C26 H16 N4 O5	464.111_9.21	464.11105	9.212	-2.19	5648088.014	1668533.693	3415409.399	1081423.888	1995445.158	2468595.459	1184841.246	1138327.816	160851.1303	788571.7607	3041178.287	1694180.8	5648088.014	1679604.302	1138840.349	784602.9038	927940.2579	16762.44757	818976.0871	1002571.27	893993.5649	909030.7511	17770.26313	18317.51795	19565.0187	25907.73325	22422.46134	18077.19633	18315.95203	18723.02316	18808.29813	90972.90049	202119.8261	31782.64751	19379.51188	19287.65466	28279.89703	18878.88125	20722.14826	18221.7522	18757.70396	29876.79355
Level 4; Molecular Formula	C23 H16 N4 O5	NA	C23 H16 N4 O5	428.11_6.61	428.11093	6.613	-2.67	5543360.545	63689.51427	92516.44978	88371.15891	82457.95496	61514.92461	49991.64578	58035.94455	51637.71666	43481.88125	93677.24761	78394.69615	79572.50389	62777.0191	48419.47119	445796.7545	432965.5607	14008.07224	408937.4306	449828.5956	429924.7995	486828.7423	38014.20058	2173120.074	1008112.533	5543360.545	33929.81185	3572019.387	1061534.4	2136820.842	1924852.351	61723.6168	5484856.166	141221.4383	94735.58106	201462.3464	149697.222	131823.5092	75758.01716	80525.08008	82363.69379	348088.1459
Level 4; Molecular Formula	C29 H32 N4 O12	NA	C29 H32 N4 O12	628.2_5.56	628.20055	5.569	-1.79	5540575.676	26173.48799	21846.74431	31569.78436	27929.02078	27459.6995	11118.93569	15597.24362	10946.46385	11258.74625	15957.4593	15114.07697	25248.12775	11553.93906	15577.35278	84774.06314	75052.77496	10085.61492	102367.3463	116618.3458	113335.994	96876.87866	255638.085	35348.00023	163031.7695	123204.5304	320647.798	97740.18945	94089.07381	14098.54002	121773.1963	5540575.676	1067503.669	102736.56	29666.2016	11825.96564	93846.62126	23886.49729	89711.13784	16712.28158	213699.4247	11847.83891
Level 4; Molecular Formula	C13 H14 O3	NA	C13 H14 O3	218.094_8.39	218.09432	8.396	0.11	5538808.039	132330.9972	136889.7736	155298.1758	164229.4157	132807.5833	137716.7482	165339.3786	93926.18732	106927.2529	103437.0196	50473.56719	165997.1284	85313.69367	164960.3159	1221878.606	1230558.844	12679.18776	1207249.178	1227404.074	1223932.869	1245806.567	115074.8817	45318.1882	43814.22292	100362.7939	79104.11449	56926.6294	102290.7061	123250.6692	74852.64525	154035.7771	127602.7448	3046604.024	3197770.234	1962185.063	1992877.224	3424734.533	2355709.097	3034721.367	4749909.613	728747.4288
Level 4; Molecular Formula	C11 H12 O	NA	C11 H12 O	160.088_8	160.08888	8.001	0.43	5530408.098	2570782.115	3085320.757	2214224.766	2154277.52	1308513.155	1529509.232	3034982.24	303228.5738	1441168.669	3094865.961	1250449.825	3902167.64	5530408.098	1921662.296	1596438.2	1501593.888	32051.43225	1639441.613	1550500.512	1692033.215	1478816.46	312285.1751	231757.9677	218393.621	239256.7649	247393.7353	142529.988	97197.62009	991592.9407	307153.398	826462.1167	598394.7693	892099.442	395819.2958	359736.0017	662414.1909	294276.2716	486399.3332	394897.1214	457440.2137	1217873.795
Level 4; Molecular Formula	C31 H28 N4 O6	NA	C31 H28 N4 O6	552.199_8.96	552.19978	8.964	-1.99	5559093.925	4460124.309	4119545.438	3207356.905	5559093.925	3802694.675	1560250.509	2472077.688	17113.20011	1113178.413	2898012.68	4071156.186	3441528.412	3577036.913	2423585.594	1438604.448	1361734.898	14946.79749	1405441.996	1410691.341	1489997.369	1484968.833	127436.9733	72965.33779	37655.98048	33869.0707	131343.7132	19314.65156	62026.4426	145094.2058	98100.68119	242798.1157	205800.2397	25754.13874	23157.57416	27252.83998	24519.86431	22451.34709	33973.13719	27760.09325	33095.12545	16348.50435
Level 4; Molecular Formula	C32 H28 N4 O9	NA	C32 H28 N4 O9	612.184_8.46	612.18463	8.464	-1.63	8491546.707	3292062.238	8491546.707	2936452.247	3173577.501	3289808.879	4555427.472	3657789.831	46375.8394	221317.4972	5243030.52	4859077.283	8462598.184	2309890.791	5529710.216	1010945.047	1067133.668	24413.50265	1105228.705	1125058.891	1120855.452	1120488.292	113480.329	45370.24144	37556.61905	34421.27124	145727.6974	27305.27617	40108.17353	138110.1384	66315.98314	404688.0774	260312.3109	73930.83178	34995.21721	46576.71813	76555.39388	44702.22114	55392.14921	55496.48778	33289.76464	51812.74584
Level 4; Molecular Formula	C28 H30 N6 O14	NA	C28 H30 N6 O14	674.184_9.16	674.18472	9.166	4.04	5933055.681	36631.01927	36822.52869	34375.19928	21684.55535	28195.83611	15607.7368	17638.83552	15650.32383	15546.48636	45902.26508	15841.67065	30890.54318	15145.98612	15585.15561	790600.5386	793279.9678	13701.17818	800162.6376	782278.3237	847886.8159	836052.6526	33664.32238	3977468.735	3295511.53	4223784.299	32221.78997	3973412.922	2995751.191	5933055.681	4052066.337	137312.9877	2625721.243	15670.78137	15268.4652	15585.48111	15884.02303	15812.93658	15610.31089	15595.5705	15386.13226	15461.73713
Level 4; Molecular Formula	C17 H12 N4 O5	NA	C17 H12 N4 O5	352.079_7.62	352.07954	7.626	-3.5	5517822.208	50463.31503	93667.96087	55295.67691	110111.2821	29244.95541	48332.88873	63068.16391	23697.60114	57744.79383	53828.33791	43107.49685	84348.59114	34389.98876	68917.85581	1072804.816	1054842.134	13435.97872	1068188.213	1096563.94	1100696.615	1152141.378	230068.8882	195422.6483	310067.0416	190275.0479	200261.9804	94467.42849	79808.68233	203905.8058	21739.45962	71817.94355	67638.76466	1631938.422	2860688.299	1287334.909	418424.9033	1343151.86	5291216.943	3563914.554	663976.2704	1827733.167
Level 4; Molecular Formula	C34 H39 N2 O15 P	NA	C34 H39 N2 O15 P	746.206_8.57	746.20622	8.571	-3.47	5515660.05	36000.48346	70225.25589	32950.00692	35858.87123	29693.63289	37591.01884	31443.15798	20042.84422	23368.80643	30943.7445	28869.99349	30688.22396	35368.41556	28589.802	838500.0214	906593.7693	17060.7481	952136.1558	968037.5915	915007.5233	876361.6448	3193966.964	2363198.699	4930883.869	2925516.307	3788749.551	1221090.897	1843736.587	5515660.05	1924111.23	4008494.482	2925434.078	43349.81558	27903.1965	28242.50056	48645.67799	34696.84449	32714.30082	30620.65173	26686.33922	30027.80081
Level 4; Molecular Formula	C12 H19 N5 O5	NA	C12 H19 N5 O5	313.137_2.8	313.13733	2.805	-4.11	5508403.628	1940546.881	3527745.308	2392708.931	3367922.143	1718726.022	5332962.234	4867231.962	2658842.556	2709361.68	2060790.829	2743950.974	1677243.052	2002038.859	2491858.205	2701896.099	1959069.265	17735.1446	3123245.097	3232958.655	3283953.525	3396576.484	337543.5554	230371.3844	169629.3283	260284.8788	373217.3466	214012.5211	149321.3943	395315.9574	333261.711	462991.7459	458664.6788	2423514.422	5508403.628	1863825.138	2285617.923	1647990.728	3339013.592	2997182.816	2155942.582	3757782.996
[truncated: 1,714 more rows]
[truncated: 68 more columns]
